# Supplementary material for: Exploring the causal relationship between the immune cell-inflammatory factor axis and lung cancer: a Mendelian randomization study
Source: Front Oncol. 2024 Aug 29;14:1345765. doi: 10.3389/fonc.2024.1345765 (PMC11390355; doi:10.3389/fonc.2024.1345765)
Supplement: Supplementary Table S1 — All immune cells and lung cancer MR results. [file Table1.xlsx]

## Sheet: S1
id.exposure	id.outcome	outcome	exposure	method	nsnp	b	se	pval	lo_ci	up_ci	or	or_lci95	or_uci95	F
ebi-a-GCST90001391	ieu-a-986	Lung cancer || id:ieu-a-986	IgD+ B cell %B cell || id:ebi-a-GCST90001391	Inverse variance weighted	2	-0.437734	#NUM!	#NUM!	#NUM!	#NUM!	0.645497	#NUM!	#NUM!	#NUM!
ebi-a-GCST90001392	ieu-a-986	Lung cancer || id:ieu-a-986	IgD+ CD38+ B cell Absolute Count || id:ebi-a-GCST90001392	Inverse variance weighted	4	-0.0688954	0.325973	0.832612	-0.707803	0.570013	0.933424	0.492725	1.76829	0.0446701
ebi-a-GCST90001395	ieu-a-986	Lung cancer || id:ieu-a-986	IgD+ CD38- B cell %B cell || id:ebi-a-GCST90001395	Inverse variance weighted	2	-0.411113	#NUM!	#NUM!	#NUM!	#NUM!	0.662912	#NUM!	#NUM!	#NUM!
ebi-a-GCST90001396	ieu-a-986	Lung cancer || id:ieu-a-986	IgD+ CD38- B cell Absolute Count || id:ebi-a-GCST90001396	Inverse variance weighted	2	-0.431356	0.296313	0.145462	-1.01213	0.149416	0.649627	0.363444	1.16116	2.1192
ebi-a-GCST90001398	ieu-a-986	Lung cancer || id:ieu-a-986	Unswitched memory B cell Absolute Count || id:ebi-a-GCST90001398	Inverse variance weighted	2	0.322975	0.378574	0.393584	-0.419029	1.06498	1.38123	0.657685	2.90078	0.727842
ebi-a-GCST90001399	ieu-a-986	Lung cancer || id:ieu-a-986	IgD- CD27- B cell %B cell || id:ebi-a-GCST90001399	Inverse variance weighted	5	0.0302732	0.0982333	0.757948	-0.162264	0.222811	1.03074	0.850217	1.24958	0.0949729
ebi-a-GCST90001400	ieu-a-986	Lung cancer || id:ieu-a-986	IgD+ B cell Absolute Count || id:ebi-a-GCST90001400	Inverse variance weighted	2	-0.368132	0.154013	0.0168361	-0.669997	-0.0662666	0.692026	0.51171	0.935881	5.71338
ebi-a-GCST90001401	ieu-a-986	Lung cancer || id:ieu-a-986	IgD- CD27- B cell Absolute Count || id:ebi-a-GCST90001401	Inverse variance weighted	4	0.063137	0.0950507	0.506533	-0.123162	0.249436	1.06517	0.88412	1.2833	0.441222
ebi-a-GCST90001404	ieu-a-986	Lung cancer || id:ieu-a-986	Plasma Blast-Plasma Cell %B cell || id:ebi-a-GCST90001404	Inverse variance weighted	2	0.244344	#NUM!	#NUM!	#NUM!	#NUM!	1.27678	#NUM!	#NUM!	#NUM!
ebi-a-GCST90001406	ieu-a-986	Lung cancer || id:ieu-a-986	Memory B cell %B cell || id:ebi-a-GCST90001406	Inverse variance weighted	2	0.546784	0.237836	0.0215051	0.0806256	1.01294	1.72769	1.08396	2.75369	5.28539
ebi-a-GCST90001407	ieu-a-986	Lung cancer || id:ieu-a-986	Memory B cell Absolute Count || id:ebi-a-GCST90001407	Inverse variance weighted	2	0.28433	0.333276	0.393584	-0.368891	0.937551	1.32887	0.691501	2.55372	0.727842
ebi-a-GCST90001409	ieu-a-986	Lung cancer || id:ieu-a-986	Naive-mature B cell Absolute Count || id:ebi-a-GCST90001409	Inverse variance weighted	2	-0.382811	0.160154	0.0168361	-0.696713	-0.068909	0.681942	0.49822	0.933412	5.71338
ebi-a-GCST90001410	ieu-a-986	Lung cancer || id:ieu-a-986	IgD- CD38+ B cell %B cell || id:ebi-a-GCST90001410	Inverse variance weighted	2	-0.323581	#NUM!	#NUM!	#NUM!	#NUM!	0.723554	#NUM!	#NUM!	#NUM!
ebi-a-GCST90001412	ieu-a-986	Lung cancer || id:ieu-a-986	IgD+ CD24+ B cell Absolute Count || id:ebi-a-GCST90001412	Inverse variance weighted	2	0.250581	0.293718	0.393584	-0.325105	0.826268	1.28477	0.722451	2.28478	0.727842
ebi-a-GCST90001415	ieu-a-986	Lung cancer || id:ieu-a-986	IgD+ CD24- B cell %B cell || id:ebi-a-GCST90001415	Inverse variance weighted	2	0.326677	0.196999	0.0972631	-0.0594406	0.712795	1.38635	0.942292	2.03968	2.74986
ebi-a-GCST90001416	ieu-a-986	Lung cancer || id:ieu-a-986	IgD+ CD24- B cell Absolute Count || id:ebi-a-GCST90001416	Inverse variance weighted	2	-0.385695	0.161361	0.0168361	-0.701962	-0.0694281	0.679978	0.495612	0.932927	5.71338
ebi-a-GCST90001417	ieu-a-986	Lung cancer || id:ieu-a-986	CD24+ CD27+ B cell %B cell || id:ebi-a-GCST90001417	Inverse variance weighted	2	-0.324327	0.195582	0.0972631	-0.707667	0.059013	0.723014	0.492793	1.06079	2.74986
ebi-a-GCST90001418	ieu-a-986	Lung cancer || id:ieu-a-986	CD24+ CD27+ B cell Absolute Count || id:ebi-a-GCST90001418	Inverse variance weighted	2	0.290888	0.340963	0.393584	-0.377399	0.959174	1.33761	0.685642	2.60954	0.727842
ebi-a-GCST90001424	ieu-a-986	Lung cancer || id:ieu-a-986	IgD+ B cell %Lymphocyte || id:ebi-a-GCST90001424	Inverse variance weighted	3	0.0493761	0.199025	0.804065	-0.340712	0.439464	1.05062	0.711264	1.55188	0.0615488
ebi-a-GCST90001426	ieu-a-986	Lung cancer || id:ieu-a-986	IgD- CD38dim B cell %lymphocyte || id:ebi-a-GCST90001426	Inverse variance weighted	3	0.18179	0.153169	0.235283	-0.118421	0.482001	1.19936	0.888322	1.61931	1.40864
ebi-a-GCST90001429	ieu-a-986	Lung cancer || id:ieu-a-986	IgD+ CD38+ B cell %lymphocyte || id:ebi-a-GCST90001429	Inverse variance weighted	2	0.865735	0.331332	0.00897786	0.216325	1.51515	2.37675	1.24151	4.55008	6.82723
ebi-a-GCST90001431	ieu-a-986	Lung cancer || id:ieu-a-986	IgD+ CD38- B cell %lymphocyte || id:ebi-a-GCST90001431	Inverse variance weighted	4	-0.12632	0.210985	0.549362	-0.539851	0.287211	0.881333	0.582835	1.3327	0.358461
ebi-a-GCST90001432	ieu-a-986	Lung cancer || id:ieu-a-986	Unswitched memory B cell %lymphocyte || id:ebi-a-GCST90001432	Inverse variance weighted	6	-0.0273302	0.141381	0.846717	-0.304437	0.249776	0.97304	0.737539	1.28374	0.0373684
ebi-a-GCST90001433	ieu-a-986	Lung cancer || id:ieu-a-986	IgD- CD27- B cell %lymphocyte || id:ebi-a-GCST90001433	Inverse variance weighted	3	-0.072222	0.11592	0.533262	-0.299425	0.154981	0.930324	0.741245	1.16764	0.388173
ebi-a-GCST90001434	ieu-a-986	Lung cancer || id:ieu-a-986	Switched memory B cell %lymphocyte || id:ebi-a-GCST90001434	Inverse variance weighted	5	-0.171645	0.11746	0.143932	-0.401867	0.0585769	0.842278	0.66907	1.06033	2.13541
ebi-a-GCST90001436	ieu-a-986	Lung cancer || id:ieu-a-986	Memory B cell %lymphocyte || id:ebi-a-GCST90001436	Inverse variance weighted	4	-0.0691751	0.158207	0.661935	-0.379262	0.240912	0.933163	0.684366	1.27241	0.191181
ebi-a-GCST90001439	ieu-a-986	Lung cancer || id:ieu-a-986	IgD+ CD24+ B cell %lymphocyte || id:ebi-a-GCST90001439	Inverse variance weighted	4	-0.102785	0.146886	0.484077	-0.390682	0.185112	0.902321	0.676595	1.20335	0.489665
ebi-a-GCST90001442	ieu-a-986	Lung cancer || id:ieu-a-986	CD24+ CD27+ B cell %lymphocyte || id:ebi-a-GCST90001442	Inverse variance weighted	4	-0.118922	0.157547	0.450348	-0.427715	0.18987	0.887877	0.651997	1.20909	0.569777
ebi-a-GCST90001446	ieu-a-986	Lung cancer || id:ieu-a-986	IgD- CD38- B cell Absolute Count || id:ebi-a-GCST90001446	Inverse variance weighted	2	0.204534	0.131025	0.118515	-0.0522738	0.461342	1.22695	0.949069	1.5862	2.43684
ebi-a-GCST90001450	ieu-a-986	Lung cancer || id:ieu-a-986	CD62L- monocyte Absolute Count || id:ebi-a-GCST90001450	Inverse variance weighted	4	0.233058	0.0957411	0.0149225	0.0454057	0.420711	1.26246	1.04645	1.52304	5.9256
ebi-a-GCST90001451	ieu-a-986	Lung cancer || id:ieu-a-986	CD62L- monocyte %monocyte || id:ebi-a-GCST90001451	Inverse variance weighted	5	0.14956	0.0800214	0.0616222	-0.00728157	0.306402	1.16132	0.992745	1.35853	3.49318
ebi-a-GCST90001452	ieu-a-986	Lung cancer || id:ieu-a-986	CD11c+ CD62L- monocyte Absolute Count || id:ebi-a-GCST90001452	Inverse variance weighted	2	-0.272076	#NUM!	#NUM!	#NUM!	#NUM!	0.761796	#NUM!	#NUM!	#NUM!
ebi-a-GCST90001457	ieu-a-986	Lung cancer || id:ieu-a-986	CD11c+ HLA DR++ monocyte %monocyte || id:ebi-a-GCST90001457	Inverse variance weighted	2	-0.341207	0.164463	0.0380162	-0.663554	-0.0188605	0.710911	0.515018	0.981316	4.3043
ebi-a-GCST90001458	ieu-a-986	Lung cancer || id:ieu-a-986	Myeloid Dendritic Cell Absolute Count || id:ebi-a-GCST90001458	Inverse variance weighted	5	0.252165	0.148621	0.0897545	-0.0391329	0.543462	1.28681	0.961623	1.72196	2.87877
ebi-a-GCST90001459	ieu-a-986	Lung cancer || id:ieu-a-986	Myeloid Dendritic Cell %Dendritic Cell || id:ebi-a-GCST90001459	Inverse variance weighted	2	-0.221806	#NUM!	#NUM!	#NUM!	#NUM!	0.801071	#NUM!	#NUM!	#NUM!
ebi-a-GCST90001460	ieu-a-986	Lung cancer || id:ieu-a-986	Plasmacytoid Dendritic Cell Absolute Count || id:ebi-a-GCST90001460	Inverse variance weighted	4	0.29199	0.103109	0.00462788	0.0898961	0.494083	1.33909	1.09406	1.639	8.0194
ebi-a-GCST90001461	ieu-a-986	Lung cancer || id:ieu-a-986	Dendritic Cell Absolute Count || id:ebi-a-GCST90001461	Inverse variance weighted	6	0.110622	0.0720521	0.12471	-0.0306004	0.251844	1.11697	0.969863	1.2864	2.35715
ebi-a-GCST90001462	ieu-a-986	Lung cancer || id:ieu-a-986	CD62L- Dendritic Cell Absolute Count || id:ebi-a-GCST90001462	Inverse variance weighted	8	0.0180223	0.107869	0.86731	-0.193401	0.229445	1.01819	0.824152	1.2579	0.0279146
ebi-a-GCST90001463	ieu-a-986	Lung cancer || id:ieu-a-986	CD62L- Dendritic Cell %Dendritic Cell || id:ebi-a-GCST90001463	Inverse variance weighted	6	0.305301	0.11328	0.00703679	0.0832719	0.527329	1.35703	1.08684	1.6944	7.26355
ebi-a-GCST90001464	ieu-a-986	Lung cancer || id:ieu-a-986	CD86+ myeloid Dendritic Cell Absolute Count || id:ebi-a-GCST90001464	Inverse variance weighted	8	0.0115435	0.109354	0.915931	-0.20279	0.225877	1.01161	0.81645	1.25342	0.0111432
ebi-a-GCST90001465	ieu-a-986	Lung cancer || id:ieu-a-986	CD86+ myeloid Dendritic Cell %Dendritic Cell || id:ebi-a-GCST90001465	Inverse variance weighted	6	0.129942	0.139167	0.350453	-0.142826	0.402709	1.13876	0.866905	1.49587	0.871815
ebi-a-GCST90001467	ieu-a-986	Lung cancer || id:ieu-a-986	CD86+ plasmacytoid Dendritic Cell %Dendritic Cell || id:ebi-a-GCST90001467	Inverse variance weighted	2	-0.155187	0.143089	0.278122	-0.435642	0.125268	0.856255	0.64685	1.13345	1.17624
ebi-a-GCST90001468	ieu-a-986	Lung cancer || id:ieu-a-986	CD62L- myeloid Dendritic Cell Absolute Count || id:ebi-a-GCST90001468	Inverse variance weighted	10	-0.0782192	0.107024	0.464865	-0.287986	0.131547	0.924762	0.749772	1.14059	0.534155
ebi-a-GCST90001469	ieu-a-986	Lung cancer || id:ieu-a-986	CD62L- myeloid Dendritic Cell %Dendritic Cell || id:ebi-a-GCST90001469	Inverse variance weighted	10	-0.0386735	0.0987708	0.695392	-0.232264	0.154917	0.962065	0.792737	1.16756	0.15331
ebi-a-GCST90001471	ieu-a-986	Lung cancer || id:ieu-a-986	CD62L- plasmacytoid Dendritic Cell %Dendritic Cell || id:ebi-a-GCST90001471	Inverse variance weighted	3	-0.143533	0.0902989	0.111941	-0.320518	0.0334533	0.866293	0.725773	1.03402	2.5266
ebi-a-GCST90001472	ieu-a-986	Lung cancer || id:ieu-a-986	CD62L- CD86+ myeloid Dendritic Cell Absolute Count || id:ebi-a-GCST90001472	Inverse variance weighted	8	0.0147377	0.0994927	0.882241	-0.180268	0.209743	1.01485	0.835046	1.23336	0.0219421
ebi-a-GCST90001473	ieu-a-986	Lung cancer || id:ieu-a-986	CD62L- CD86+ myeloid Dendritic Cell %Dendritic Cell || id:ebi-a-GCST90001473	Inverse variance weighted	8	-0.0307143	0.118942	0.796231	-0.263841	0.202412	0.969753	0.768096	1.22435	0.066682
ebi-a-GCST90001474	ieu-a-986	Lung cancer || id:ieu-a-986	Plasmacytoid Dendritic Cell %Dendritic Cell || id:ebi-a-GCST90001474	Inverse variance weighted	2	0.406966	0.147367	0.00575226	0.118126	0.695806	1.50225	1.12539	2.00532	7.62632
ebi-a-GCST90001478	ieu-a-986	Lung cancer || id:ieu-a-986	CD4 regulatory T cell %CD4+ T cell || id:ebi-a-GCST90001478	Inverse variance weighted	4	0.184759	0.117415	0.115589	-0.0453737	0.414892	1.20293	0.95564	1.51421	2.47609
ebi-a-GCST90001479	ieu-a-986	Lung cancer || id:ieu-a-986	CD4 regulatory T cell %T cell || id:ebi-a-GCST90001479	Inverse variance weighted	2	0.425881	#NUM!	#NUM!	#NUM!	#NUM!	1.53094	#NUM!	#NUM!	#NUM!
ebi-a-GCST90001480	ieu-a-986	Lung cancer || id:ieu-a-986	Resting CD4 regulatory T cell Absolute Count || id:ebi-a-GCST90001480	Inverse variance weighted	7	-0.0552133	0.0501389	0.270807	-0.153486	0.0430589	0.946283	0.857713	1.044	1.21266
ebi-a-GCST90001481	ieu-a-986	Lung cancer || id:ieu-a-986	Resting CD4 regulatory T cell %CD4 regulatory T cell || id:ebi-a-GCST90001481	Inverse variance weighted	19	-0.00552558	0.0260619	0.832093	-0.0566069	0.0455557	0.99449	0.944965	1.04661	0.0449515
ebi-a-GCST90001482	ieu-a-986	Lung cancer || id:ieu-a-986	Resting CD4 regulatory T cell %CD4+ T cell || id:ebi-a-GCST90001482	Inverse variance weighted	12	-0.00837584	0.0314317	0.789872	-0.069982	0.0532303	0.991659	0.932411	1.05467	0.0710102
ebi-a-GCST90001483	ieu-a-986	Lung cancer || id:ieu-a-986	CD39+ resting CD4 regulatory T cell Absolute Count || id:ebi-a-GCST90001483	Inverse variance weighted	16	-0.0486258	0.0269742	0.0714386	-0.101495	0.0042436	0.952537	0.903486	1.00425	3.24965
ebi-a-GCST90001484	ieu-a-986	Lung cancer || id:ieu-a-986	CD39+ resting CD4 regulatory T cell %resting CD4 regulatory T cell || id:ebi-a-GCST90001484	Inverse variance weighted	11	-0.0462962	0.0299548	0.122217	-0.105008	0.0124153	0.954759	0.900318	1.01249	2.38867
ebi-a-GCST90001485	ieu-a-986	Lung cancer || id:ieu-a-986	CD39+ resting CD4 regulatory T cell %CD4 regulatory T cell || id:ebi-a-GCST90001485	Inverse variance weighted	16	-0.0485994	0.0253351	0.0550774	-0.0982561	0.00105736	0.952563	0.906417	1.00106	3.67974
ebi-a-GCST90001486	ieu-a-986	Lung cancer || id:ieu-a-986	Activated CD4 regulatory T cell Absolute Count || id:ebi-a-GCST90001486	Inverse variance weighted	2	-0.0459712	0.0927117	0.619999	-0.227686	0.135744	0.955069	0.796374	1.14539	0.245868
ebi-a-GCST90001487	ieu-a-986	Lung cancer || id:ieu-a-986	Activated CD4 regulatory T cell %CD4 regulatory T cell || id:ebi-a-GCST90001487	Inverse variance weighted	8	-0.0162887	0.0484123	0.736526	-0.111177	0.0785995	0.983843	0.894781	1.08177	0.113203
ebi-a-GCST90001489	ieu-a-986	Lung cancer || id:ieu-a-986	CD39+ activated CD4 regulatory T cell Absolute Count || id:ebi-a-GCST90001489	Inverse variance weighted	11	-0.0222932	0.0292821	0.446464	-0.0796862	0.0350998	0.977953	0.923406	1.03572	0.579614
ebi-a-GCST90001491	ieu-a-986	Lung cancer || id:ieu-a-986	CD39+ activated CD4 regulatory T cell %CD4 regulatory T cell || id:ebi-a-GCST90001491	Inverse variance weighted	11	-0.0212985	0.0286616	0.45742	-0.0774752	0.0348782	0.978927	0.92545	1.03549	0.5522
ebi-a-GCST90001492	ieu-a-986	Lung cancer || id:ieu-a-986	Secreting CD4 regulatory T cell Absolute Count || id:ebi-a-GCST90001492	Inverse variance weighted	4	-0.0264831	0.0701065	0.705613	-0.163892	0.110926	0.973865	0.848834	1.11731	0.142699
ebi-a-GCST90001493	ieu-a-986	Lung cancer || id:ieu-a-986	Secreting CD4 regulatory T cell %CD4 regulatory T cell || id:ebi-a-GCST90001493	Inverse variance weighted	7	0.11971	0.0658987	0.0692823	-0.00945156	0.248871	1.12717	0.990593	1.28258	3.29994
ebi-a-GCST90001494	ieu-a-986	Lung cancer || id:ieu-a-986	Secreting CD4 regulatory T cell %CD4+ T cell || id:ebi-a-GCST90001494	Inverse variance weighted	9	0.0479973	0.0415593	0.248126	-0.0334589	0.129454	1.04917	0.967095	1.13821	1.33382
ebi-a-GCST90001495	ieu-a-986	Lung cancer || id:ieu-a-986	CD39+ secreting CD4 regulatory T cell Absolute Count || id:ebi-a-GCST90001495	Inverse variance weighted	11	-0.0415415	0.0247456	0.0932023	-0.0900429	0.0069599	0.95931	0.913892	1.00698	2.81817
ebi-a-GCST90001496	ieu-a-986	Lung cancer || id:ieu-a-986	CD39+ secreting CD4 regulatory T cell %secreting CD4 regulatory T cell || id:ebi-a-GCST90001496	Inverse variance weighted	9	-0.0423271	0.021886	0.0531162	-0.0852237	0.000569586	0.958556	0.918307	1.00057	3.74026
ebi-a-GCST90001497	ieu-a-986	Lung cancer || id:ieu-a-986	CD39+ secreting CD4 regulatory T cell %CD4 regulatory T cell || id:ebi-a-GCST90001497	Inverse variance weighted	13	-0.0203649	0.0249097	0.413615	-0.0691879	0.0284581	0.979841	0.933151	1.02887	0.668386
ebi-a-GCST90001498	ieu-a-986	Lung cancer || id:ieu-a-986	Activated & resting CD4 regulatory T cell Absolute Count || id:ebi-a-GCST90001498	Inverse variance weighted	2	-0.18495	#NUM!	#NUM!	#NUM!	#NUM!	0.831146	#NUM!	#NUM!	#NUM!
ebi-a-GCST90001499	ieu-a-986	Lung cancer || id:ieu-a-986	Activated & resting CD4 regulatory T cell %CD4 regulatory T cell || id:ebi-a-GCST90001499	Inverse variance weighted	7	-0.11953	0.0659077	0.0697389	-0.24871	0.0096487	0.887337	0.779806	1.0097	3.28916
ebi-a-GCST90001500	ieu-a-986	Lung cancer || id:ieu-a-986	Activated & resting CD4 regulatory T cell %CD4+ T cell || id:ebi-a-GCST90001500	Inverse variance weighted	6	-0.0532556	0.0472694	0.259895	-0.145904	0.0393925	0.948138	0.864241	1.04018	1.26931
ebi-a-GCST90001501	ieu-a-986	Lung cancer || id:ieu-a-986	Activated & secreting CD4 regulatory T cell Absolute Count || id:ebi-a-GCST90001501	Inverse variance weighted	4	-0.0266547	0.0685474	0.697387	-0.161008	0.107698	0.973697	0.851286	1.11371	0.151205
ebi-a-GCST90001502	ieu-a-986	Lung cancer || id:ieu-a-986	Activated & secreting CD4 regulatory T cell %CD4 regulatory T cell || id:ebi-a-GCST90001502	Inverse variance weighted	12	0.032986	0.0458878	0.472239	-0.056954	0.122926	1.03354	0.944637	1.1308	0.516732
ebi-a-GCST90001503	ieu-a-986	Lung cancer || id:ieu-a-986	Activated & secreting CD4 regulatory T cell %CD4+ T cell || id:ebi-a-GCST90001503	Inverse variance weighted	11	0.0770877	0.0400633	0.0543363	-0.00143644	0.155612	1.08014	0.998565	1.16837	3.70234
ebi-a-GCST90001504	ieu-a-986	Lung cancer || id:ieu-a-986	CD25++ CD4+ T cell Absolute Count || id:ebi-a-GCST90001504	Inverse variance weighted	2	0.00882735	#NUM!	#NUM!	#NUM!	#NUM!	1.00887	#NUM!	#NUM!	#NUM!
ebi-a-GCST90001505	ieu-a-986	Lung cancer || id:ieu-a-986	CD25++ CD4+ T cell %CD4+ T cell || id:ebi-a-GCST90001505	Inverse variance weighted	4	0.0308812	0.0746699	0.679189	-0.115472	0.177234	1.03136	0.890946	1.19391	0.17104
ebi-a-GCST90001506	ieu-a-986	Lung cancer || id:ieu-a-986	CD25++ CD4+ T cell %T cell || id:ebi-a-GCST90001506	Inverse variance weighted	2	0.00791825	#NUM!	#NUM!	#NUM!	#NUM!	1.00795	#NUM!	#NUM!	#NUM!
ebi-a-GCST90001507	ieu-a-986	Lung cancer || id:ieu-a-986	CD25++ CD45RA+ CD4 not regulatory T cell Absolute Count || id:ebi-a-GCST90001507	Inverse variance weighted	5	-0.0364532	0.0653991	0.577257	-0.164636	0.0917292	0.964203	0.848203	1.09607	0.31069
ebi-a-GCST90001508	ieu-a-986	Lung cancer || id:ieu-a-986	CD25++ CD45RA+ CD4 not regulatory T cell %CD4+ T cell || id:ebi-a-GCST90001508	Inverse variance weighted	10	0.0197904	0.0498542	0.691393	-0.0779239	0.117505	1.01999	0.925035	1.12469	0.157581
ebi-a-GCST90001509	ieu-a-986	Lung cancer || id:ieu-a-986	CD25++ CD45RA+ CD4 not regulatory T cell %T cell || id:ebi-a-GCST90001509	Inverse variance weighted	10	0.0225598	0.052549	0.667698	-0.0804362	0.125556	1.02282	0.922714	1.13378	0.184307
ebi-a-GCST90001510	ieu-a-986	Lung cancer || id:ieu-a-986	CD25++ CD45RA- CD4 not regulatory T cell Absolute Count || id:ebi-a-GCST90001510	Inverse variance weighted	2	0.0073601	#NUM!	#NUM!	#NUM!	#NUM!	1.00739	#NUM!	#NUM!	#NUM!
ebi-a-GCST90001511	ieu-a-986	Lung cancer || id:ieu-a-986	CD25++ CD45RA- CD4 not regulatory T cell %CD4+ T cell || id:ebi-a-GCST90001511	Inverse variance weighted	5	0.0291736	0.0438705	0.506055	-0.0568125	0.11516	1.0296	0.944771	1.12205	0.442216
ebi-a-GCST90001512	ieu-a-986	Lung cancer || id:ieu-a-986	CD25++ CD45RA- CD4 not regulatory T cell %T cell || id:ebi-a-GCST90001512	Inverse variance weighted	2	0.0070904	0.0804662	0.929784	-0.150623	0.164804	1.00712	0.860172	1.17916	0.0077645
ebi-a-GCST90001515	ieu-a-986	Lung cancer || id:ieu-a-986	Immature Myeloid-Derived Suppressor Cells Absolute Count || id:ebi-a-GCST90001515	Inverse variance weighted	4	-0.0640536	0.057749	0.267355	-0.177242	0.0491344	0.937955	0.837577	1.05036	1.23027
ebi-a-GCST90001516	ieu-a-986	Lung cancer || id:ieu-a-986	Immature Myeloid-Derived Suppressor Cells %CD33dim HLA DR- CD66b- || id:ebi-a-GCST90001516	Inverse variance weighted	4	-0.0689979	0.0716889	0.335817	-0.209508	0.0715123	0.933329	0.810983	1.07413	0.926336
ebi-a-GCST90001517	ieu-a-986	Lung cancer || id:ieu-a-986	CD33+ HLA DR+ Absolute Count || id:ebi-a-GCST90001517	Inverse variance weighted	2	-0.0767949	#NUM!	#NUM!	#NUM!	#NUM!	0.92608	#NUM!	#NUM!	#NUM!
ebi-a-GCST90001518	ieu-a-986	Lung cancer || id:ieu-a-986	CD33+ HLA DR+ CD14- Absolute Count || id:ebi-a-GCST90001518	Inverse variance weighted	2	-0.0753475	#NUM!	#NUM!	#NUM!	#NUM!	0.927421	#NUM!	#NUM!	#NUM!
ebi-a-GCST90001519	ieu-a-986	Lung cancer || id:ieu-a-986	CD33+ HLA DR+ CD14- %CD33+ HLA DR+ || id:ebi-a-GCST90001519	Inverse variance weighted	2	-0.129852	#NUM!	#NUM!	#NUM!	#NUM!	0.878225	#NUM!	#NUM!	#NUM!
ebi-a-GCST90001520	ieu-a-986	Lung cancer || id:ieu-a-986	CD33+ HLA DR+ CD14dim Absolute Count || id:ebi-a-GCST90001520	Inverse variance weighted	4	-0.0853469	0.073584	0.246107	-0.229572	0.0588778	0.918194	0.794874	1.06065	1.34527
ebi-a-GCST90001521	ieu-a-986	Lung cancer || id:ieu-a-986	CD33+ HLA DR+ CD14dim %CD33+ HLA DR+ || id:ebi-a-GCST90001521	Inverse variance weighted	2	-0.0215499	0.0826752	0.794357	-0.183593	0.140494	0.978681	0.832274	1.15084	0.0679424
ebi-a-GCST90001522	ieu-a-986	Lung cancer || id:ieu-a-986	CD33- HLA DR- Absolute Count || id:ebi-a-GCST90001522	Inverse variance weighted	2	-0.244167	0.139204	0.079427	-0.517007	0.0286733	0.783357	0.596302	1.02909	3.07659
ebi-a-GCST90001523	ieu-a-986	Lung cancer || id:ieu-a-986	CD33- HLA DR+ Absolute Count || id:ebi-a-GCST90001523	Inverse variance weighted	4	0.132637	0.0548898	0.0156736	0.0250533	0.240221	1.14184	1.02537	1.27153	5.83913
ebi-a-GCST90001524	ieu-a-986	Lung cancer || id:ieu-a-986	Granulocytic Myeloid-Derived Suppressor Cells Absolute Count || id:ebi-a-GCST90001524	Inverse variance weighted	4	-0.141025	0.0871193	0.105499	-0.311779	0.0297286	0.868467	0.732143	1.03017	2.62039
ebi-a-GCST90001526	ieu-a-986	Lung cancer || id:ieu-a-986	CD33dim HLA DR+ CD11b+ %CD33dim HLA DR+ || id:ebi-a-GCST90001526	Inverse variance weighted	5	0.0482838	0.0454841	0.288438	-0.040865	0.137433	1.04947	0.959959	1.14732	1.1269
ebi-a-GCST90001527	ieu-a-986	Lung cancer || id:ieu-a-986	CD33dim HLA DR+ CD11b- Absolute Count || id:ebi-a-GCST90001527	Inverse variance weighted	4	-0.0937738	0.0781482	0.230159	-0.246944	0.0593967	0.910489	0.781184	1.0612	1.43988
ebi-a-GCST90001528	ieu-a-986	Lung cancer || id:ieu-a-986	CD33dim HLA DR+ CD11b- %CD33dim HLA DR+ || id:ebi-a-GCST90001528	Inverse variance weighted	5	-0.048819	0.0457809	0.28626	-0.138549	0.0409115	0.952353	0.87062	1.04176	1.13713
ebi-a-GCST90001530	ieu-a-986	Lung cancer || id:ieu-a-986	Monocytic Myeloid-Derived Suppressor Cells Absolute Count || id:ebi-a-GCST90001530	Inverse variance weighted	3	-0.0444395	0.0588709	0.450331	-0.159826	0.0709475	0.956533	0.852292	1.07352	0.569818
ebi-a-GCST90001531	ieu-a-986	Lung cancer || id:ieu-a-986	CD33dim HLA DR- Absolute Count || id:ebi-a-GCST90001531	Inverse variance weighted	6	-0.0618835	0.0303174	0.0412323	-0.121306	-0.00246137	0.939992	0.885763	0.997542	4.16644
ebi-a-GCST90001532	ieu-a-986	Lung cancer || id:ieu-a-986	Basophil Absolute Count || id:ebi-a-GCST90001532	Inverse variance weighted	6	-0.0610448	0.030114	0.0426501	-0.120068	-0.00202127	0.940781	0.88686	0.997981	4.10922
ebi-a-GCST90001533	ieu-a-986	Lung cancer || id:ieu-a-986	Basophil %CD33dim HLA DR- CD66b- || id:ebi-a-GCST90001533	Inverse variance weighted	6	-0.062068	0.0458627	0.175946	-0.151959	0.0278229	0.939819	0.859024	1.02821	1.83154
ebi-a-GCST90001534	ieu-a-986	Lung cancer || id:ieu-a-986	CD45RA- CD4+ T cell Absolute Count || id:ebi-a-GCST90001534	Inverse variance weighted	2	-0.194437	#NUM!	#NUM!	#NUM!	#NUM!	0.823298	#NUM!	#NUM!	#NUM!
ebi-a-GCST90001535	ieu-a-986	Lung cancer || id:ieu-a-986	CD45RA- CD4+ T cell %CD4+ T cell || id:ebi-a-GCST90001535	Inverse variance weighted	3	0.0235855	0.155157	0.879179	-0.280523	0.327694	1.02387	0.755389	1.38776	0.0231072
ebi-a-GCST90001538	ieu-a-986	Lung cancer || id:ieu-a-986	Central Memory CD4+ T cell %CD4+ T cell || id:ebi-a-GCST90001538	Inverse variance weighted	2	0.161483	#NUM!	#NUM!	#NUM!	#NUM!	1.17525	#NUM!	#NUM!	#NUM!
ebi-a-GCST90001544	ieu-a-986	Lung cancer || id:ieu-a-986	Effector Memory CD4+ T cell %T cell || id:ebi-a-GCST90001544	Inverse variance weighted	2	0.29074	#NUM!	#NUM!	#NUM!	#NUM!	1.33742	#NUM!	#NUM!	#NUM!
ebi-a-GCST90001546	ieu-a-986	Lung cancer || id:ieu-a-986	Terminally Differentiated CD4+ T cell %CD4+ T cell || id:ebi-a-GCST90001546	Inverse variance weighted	2	-0.347643	0.196281	0.0765365	-0.732354	0.0370685	0.706351	0.480776	1.03776	3.13696
ebi-a-GCST90001547	ieu-a-986	Lung cancer || id:ieu-a-986	Terminally Differentiated CD4+ T cell %T cell || id:ebi-a-GCST90001547	Inverse variance weighted	4	-0.0817596	0.0697006	0.240791	-0.218373	0.0548535	0.921493	0.803826	1.05639	1.37596
ebi-a-GCST90001551	ieu-a-986	Lung cancer || id:ieu-a-986	Naive CD8+ T cell Absolute Count || id:ebi-a-GCST90001551	Inverse variance weighted	2	-0.236085	#NUM!	#NUM!	#NUM!	#NUM!	0.789714	#NUM!	#NUM!	#NUM!
ebi-a-GCST90001552	ieu-a-986	Lung cancer || id:ieu-a-986	Naive CD8+ T cell %CD8+ T cell || id:ebi-a-GCST90001552	Inverse variance weighted	2	-0.388648	#NUM!	#NUM!	#NUM!	#NUM!	0.677973	#NUM!	#NUM!	#NUM!
ebi-a-GCST90001553	ieu-a-986	Lung cancer || id:ieu-a-986	Naive CD8+ T cell %T cell || id:ebi-a-GCST90001553	Inverse variance weighted	2	0.173154	0.229247	0.450058	-0.27617	0.622478	1.18905	0.758684	1.86354	0.570505
ebi-a-GCST90001554	ieu-a-986	Lung cancer || id:ieu-a-986	Effector Memory CD8+ T cell Absolute Count || id:ebi-a-GCST90001554	Inverse variance weighted	2	0.0375809	0.06407	0.557499	-0.0879963	0.163158	1.0383	0.915764	1.17722	0.344052
ebi-a-GCST90001555	ieu-a-986	Lung cancer || id:ieu-a-986	Effector Memory CD8+ T cell %CD8+ T cell || id:ebi-a-GCST90001555	Inverse variance weighted	6	0.0496328	0.0474285	0.295341	-0.043327	0.142593	1.05089	0.957598	1.15326	1.09511
ebi-a-GCST90001556	ieu-a-986	Lung cancer || id:ieu-a-986	Effector Memory CD8+ T cell %T cell || id:ebi-a-GCST90001556	Inverse variance weighted	4	0.0705743	0.0595027	0.235595	-0.046051	0.1872	1.07312	0.954993	1.20587	1.40676
ebi-a-GCST90001557	ieu-a-986	Lung cancer || id:ieu-a-986	Terminally Differentiated CD8+ T cell Absolute Count || id:ebi-a-GCST90001557	Inverse variance weighted	4	0.0054397	0.082396	0.947363	-0.156056	0.166936	1.00545	0.855511	1.18168	0.00435851
ebi-a-GCST90001558	ieu-a-986	Lung cancer || id:ieu-a-986	Terminally Differentiated CD8+ T cell %CD8+ T cell || id:ebi-a-GCST90001558	Inverse variance weighted	6	-0.00235535	0.0628964	0.970128	-0.125632	0.120922	0.997647	0.881939	1.12854	0.00140236
ebi-a-GCST90001559	ieu-a-986	Lung cancer || id:ieu-a-986	Terminally Differentiated CD8+ T cell %T cell || id:ebi-a-GCST90001559	Inverse variance weighted	4	0.00687769	0.0775581	0.929338	-0.145136	0.158892	1.0069	0.864905	1.17221	0.00786379
ebi-a-GCST90001561	ieu-a-986	Lung cancer || id:ieu-a-986	CD45RA+ CD8+ T cell %CD8+ T cell || id:ebi-a-GCST90001561	Inverse variance weighted	6	-0.0449548	0.0446271	0.313769	-0.132424	0.0425142	0.956041	0.87597	1.04343	1.01474
ebi-a-GCST90001562	ieu-a-986	Lung cancer || id:ieu-a-986	CD45RA+ CD8+ T cell %T cell || id:ebi-a-GCST90001562	Inverse variance weighted	4	0.00731005	0.0978541	0.940451	-0.184484	0.199104	1.00734	0.831533	1.22031	0.00558062
ebi-a-GCST90001569	ieu-a-986	Lung cancer || id:ieu-a-986	Effector Memory CD4-CD8- T cell Absolute Count || id:ebi-a-GCST90001569	Inverse variance weighted	5	0.18436	0.167369	0.270673	-0.143684	0.512404	1.20245	0.866161	1.6693	1.21333
ebi-a-GCST90001570	ieu-a-986	Lung cancer || id:ieu-a-986	Effector Memory CD4-CD8- T cell %CD4-CD8- T cell || id:ebi-a-GCST90001570	Inverse variance weighted	8	0.0599121	0.0815899	0.462761	-0.100004	0.219828	1.06174	0.904834	1.24586	0.539207
ebi-a-GCST90001571	ieu-a-986	Lung cancer || id:ieu-a-986	Effector Memory CD4-CD8- T cell %T cell || id:ebi-a-GCST90001571	Inverse variance weighted	3	-0.127848	0.131923	0.332491	-0.386418	0.130722	0.879987	0.679487	1.13965	0.93917
ebi-a-GCST90001572	ieu-a-986	Lung cancer || id:ieu-a-986	Terminally Differentiated CD4-CD8- T cell Absolute Count || id:ebi-a-GCST90001572	Inverse variance weighted	2	0.255213	0.154297	0.0981191	-0.0472084	0.557634	1.29074	0.953889	1.74654	2.73585
ebi-a-GCST90001573	ieu-a-986	Lung cancer || id:ieu-a-986	Terminally Differentiated CD4-CD8- T cell %CD4-CD8- T cell || id:ebi-a-GCST90001573	Inverse variance weighted	3	0.039898	0.110342	0.717661	-0.176371	0.256168	1.0407	0.838307	1.29197	0.130745
ebi-a-GCST90001574	ieu-a-986	Lung cancer || id:ieu-a-986	Terminally Differentiated CD4-CD8- T cell %T cell || id:ebi-a-GCST90001574	Inverse variance weighted	4	0.0520534	0.117188	0.656907	-0.177635	0.281741	1.05343	0.837248	1.32544	0.197303
ebi-a-GCST90001575	ieu-a-986	Lung cancer || id:ieu-a-986	Naive CD4+ T cell %T cell || id:ebi-a-GCST90001575	Inverse variance weighted	2	0.0242825	0.193079	0.899918	-0.354153	0.402718	1.02458	0.701768	1.49588	0.0158167
ebi-a-GCST90001577	ieu-a-986	Lung cancer || id:ieu-a-986	Transitional B cell Absolute Count || id:ebi-a-GCST90001577	Inverse variance weighted	2	-0.36769	0.196088	0.0607757	-0.752022	0.0166432	0.692332	0.471412	1.01678	3.51609
ebi-a-GCST90001580	ieu-a-986	Lung cancer || id:ieu-a-986	CD14+ CD16+ monocyte Absolute Count || id:ebi-a-GCST90001580	Inverse variance weighted	4	-0.0887505	0.13686	0.516677	-0.356996	0.179495	0.915074	0.699775	1.19661	0.420521
ebi-a-GCST90001581	ieu-a-986	Lung cancer || id:ieu-a-986	CD14- CD16- Absolute Count || id:ebi-a-GCST90001581	Inverse variance weighted	7	0.0927451	0.0879443	0.291614	-0.0796258	0.265116	1.09718	0.923462	1.30358	1.11216
ebi-a-GCST90001582	ieu-a-986	Lung cancer || id:ieu-a-986	CD14+ CD16- monocyte Absolute Count || id:ebi-a-GCST90001582	Inverse variance weighted	6	-0.0184191	0.213028	0.931098	-0.435954	0.399115	0.981749	0.646648	1.49051	0.00747593
ebi-a-GCST90001583	ieu-a-986	Lung cancer || id:ieu-a-986	Monocyte Absolute Count || id:ebi-a-GCST90001583	Inverse variance weighted	2	-0.652908	0.184879	0.00041315	-1.01527	-0.290545	0.52053	0.362304	0.747856	12.4718
ebi-a-GCST90001584	ieu-a-986	Lung cancer || id:ieu-a-986	CD14- CD16+ monocyte %monocyte || id:ebi-a-GCST90001584	Inverse variance weighted	2	-0.0896314	#NUM!	#NUM!	#NUM!	#NUM!	0.914268	#NUM!	#NUM!	#NUM!
ebi-a-GCST90001585	ieu-a-986	Lung cancer || id:ieu-a-986	CD14+ CD16+ monocyte %monocyte || id:ebi-a-GCST90001585	Inverse variance weighted	4	-0.0910439	0.137765	0.5087	-0.361063	0.178975	0.912978	0.696935	1.19599	0.436741
ebi-a-GCST90001588	ieu-a-986	Lung cancer || id:ieu-a-986	T/B cell || id:ebi-a-GCST90001588	Inverse variance weighted	6	0.0892687	0.112096	0.425821	-0.130439	0.308976	1.09337	0.87771	1.36203	0.634193
ebi-a-GCST90001594	ieu-a-986	Lung cancer || id:ieu-a-986	CD4+CD8+ T cell Absolute Count || id:ebi-a-GCST90001594	Inverse variance weighted	4	0.0462824	0.0836274	0.579965	-0.117627	0.210192	1.04737	0.889027	1.23392	0.306291
ebi-a-GCST90001596	ieu-a-986	Lung cancer || id:ieu-a-986	CD8dim T cell Absolute Count || id:ebi-a-GCST90001596	Inverse variance weighted	4	-0.0521222	0.263169	0.843001	-0.567934	0.463689	0.949213	0.566695	1.58993	0.0392261
ebi-a-GCST90001597	ieu-a-986	Lung cancer || id:ieu-a-986	CD8dim T cell %T cell || id:ebi-a-GCST90001597	Inverse variance weighted	2	-0.3641	0.133611	0.00642874	-0.625978	-0.102222	0.694822	0.534738	0.902829	7.42602
ebi-a-GCST90001598	ieu-a-986	Lung cancer || id:ieu-a-986	CD4-CD8- T cell Absolute Count || id:ebi-a-GCST90001598	Inverse variance weighted	3	0.035667	0.231739	0.877681	-0.418542	0.489876	1.03631	0.658006	1.63211	0.0236883
ebi-a-GCST90001599	ieu-a-986	Lung cancer || id:ieu-a-986	CD4-CD8- T cell %T cell || id:ebi-a-GCST90001599	Inverse variance weighted	4	-0.23132	0.10138	0.0225064	-0.430025	-0.032615	0.793486	0.650493	0.967911	5.2062
ebi-a-GCST90001601	ieu-a-986	Lung cancer || id:ieu-a-986	Lymphocyte Absolute Count || id:ebi-a-GCST90001601	Inverse variance weighted	2	-0.177426	0.163285	0.277214	-0.497465	0.142613	0.837423	0.60807	1.15328	1.1807
ebi-a-GCST90001602	ieu-a-986	Lung cancer || id:ieu-a-986	Lymphocyte %leukocyte || id:ebi-a-GCST90001602	Inverse variance weighted	2	-0.544977	0.228868	0.0172572	-0.993558	-0.0963951	0.579855	0.370257	0.908105	5.67003
ebi-a-GCST90001604	ieu-a-986	Lung cancer || id:ieu-a-986	T cell %lymphocyte || id:ebi-a-GCST90001604	Inverse variance weighted	4	0.221505	0.0972491	0.0227438	0.030897	0.412114	1.24795	1.03138	1.51001	5.18796
ebi-a-GCST90001608	ieu-a-986	Lung cancer || id:ieu-a-986	CD4+CD8+ T cell %leukocyte || id:ebi-a-GCST90001608	Inverse variance weighted	2	0.0161148	0.0920789	0.861071	-0.16436	0.19659	1.01625	0.848437	1.21724	0.0306289
ebi-a-GCST90001612	ieu-a-986	Lung cancer || id:ieu-a-986	CD8dim T cell %leukocyte || id:ebi-a-GCST90001612	Inverse variance weighted	2	-0.37786	#NUM!	#NUM!	#NUM!	#NUM!	0.685327	#NUM!	#NUM!	#NUM!
ebi-a-GCST90001613	ieu-a-986	Lung cancer || id:ieu-a-986	CD4-CD8- T cell %leukocyte || id:ebi-a-GCST90001613	Inverse variance weighted	5	-0.115293	0.174325	0.508376	-0.456971	0.226384	0.891105	0.633199	1.25406	0.437408
ebi-a-GCST90001618	ieu-a-986	Lung cancer || id:ieu-a-986	HLA DR+ T cell Absolute Count || id:ebi-a-GCST90001618	Inverse variance weighted	6	0.108481	0.0950021	0.253503	-0.077723	0.294685	1.11458	0.925221	1.3427	1.30389
ebi-a-GCST90001619	ieu-a-986	Lung cancer || id:ieu-a-986	HLA DR+ T cell%T cell || id:ebi-a-GCST90001619	Inverse variance weighted	6	0.113726	0.0914914	0.213858	-0.0655969	0.293049	1.12045	0.936508	1.34051	1.54511
ebi-a-GCST90001620	ieu-a-986	Lung cancer || id:ieu-a-986	HLA DR+ T cell%lymphocyte || id:ebi-a-GCST90001620	Inverse variance weighted	4	0.162342	0.0575854	0.00481496	0.0494751	0.27521	1.17626	1.05072	1.31681	7.94766
ebi-a-GCST90001621	ieu-a-986	Lung cancer || id:ieu-a-986	Natural Killer T Absolute Count || id:ebi-a-GCST90001621	Inverse variance weighted	7	0.0370632	0.148877	0.803398	-0.254736	0.328862	1.03776	0.775121	1.38939	0.0619767
ebi-a-GCST90001622	ieu-a-986	Lung cancer || id:ieu-a-986	Natural Killer T %T cell || id:ebi-a-GCST90001622	Inverse variance weighted	11	-0.107576	0.146964	0.464178	-0.395625	0.180474	0.898009	0.673259	1.19779	0.535801
ebi-a-GCST90001623	ieu-a-986	Lung cancer || id:ieu-a-986	Natural Killer T %lymphocyte || id:ebi-a-GCST90001623	Inverse variance weighted	12	0.0137208	0.143531	0.923842	-0.2676	0.295041	1.01382	0.765214	1.34318	0.0091384
ebi-a-GCST90001624	ieu-a-986	Lung cancer || id:ieu-a-986	HLA DR+ CD4+ T cell Absolute Count || id:ebi-a-GCST90001624	Inverse variance weighted	4	0.227054	0.0851748	0.00768178	0.0601117	0.393997	1.2549	1.06196	1.4829	7.1062
ebi-a-GCST90001625	ieu-a-986	Lung cancer || id:ieu-a-986	HLA DR+ CD4+ T cell %T cell || id:ebi-a-GCST90001625	Inverse variance weighted	2	0.356373	#NUM!	#NUM!	#NUM!	#NUM!	1.42814	#NUM!	#NUM!	#NUM!
ebi-a-GCST90001626	ieu-a-986	Lung cancer || id:ieu-a-986	HLA DR+ CD4+ T cell %lymphocyte || id:ebi-a-GCST90001626	Inverse variance weighted	4	0.223471	0.0833263	0.00732104	0.0601514	0.386791	1.25041	1.062	1.47225	7.19246
ebi-a-GCST90001627	ieu-a-986	Lung cancer || id:ieu-a-986	HLA DR+ CD8+ T cell Absolute Count || id:ebi-a-GCST90001627	Inverse variance weighted	4	0.180045	0.0628445	0.00417101	0.0568699	0.30322	1.19727	1.05852	1.35421	8.20783
ebi-a-GCST90001628	ieu-a-986	Lung cancer || id:ieu-a-986	HLA DR+ CD8+ T cell %T cell || id:ebi-a-GCST90001628	Inverse variance weighted	4	0.164222	0.0611866	0.00727567	0.0442964	0.284148	1.17848	1.04529	1.32863	7.20362
ebi-a-GCST90001629	ieu-a-986	Lung cancer || id:ieu-a-986	HLA DR+ CD8+ T cell %lymphocyte || id:ebi-a-GCST90001629	Inverse variance weighted	2	0.198323	0.0637115	0.00185304	0.0734483	0.323197	1.21936	1.07621	1.38154	9.68969
ebi-a-GCST90001633	ieu-a-986	Lung cancer || id:ieu-a-986	CD8dim Natural Killer T Absolute Count || id:ebi-a-GCST90001633	Inverse variance weighted	9	-0.0406759	0.175964	0.81719	-0.385565	0.304213	0.96014	0.680066	1.35556	0.0534353
ebi-a-GCST90001634	ieu-a-986	Lung cancer || id:ieu-a-986	CD8dim Natural Killer T %T cell || id:ebi-a-GCST90001634	Inverse variance weighted	9	-0.0572477	0.161418	0.722847	-0.373626	0.259131	0.94436	0.688234	1.2958	0.125781
ebi-a-GCST90001635	ieu-a-986	Lung cancer || id:ieu-a-986	CD8dim Natural Killer T %lymphocyte || id:ebi-a-GCST90001635	Inverse variance weighted	11	-0.0013472	0.142271	0.992445	-0.280199	0.277505	0.998654	0.755633	1.31983	8.96659e-05
ebi-a-GCST90001636	ieu-a-986	Lung cancer || id:ieu-a-986	CD4-CD8- Natural Killer T Absolute Count || id:ebi-a-GCST90001636	Inverse variance weighted	2	-0.118823	#NUM!	#NUM!	#NUM!	#NUM!	0.887965	#NUM!	#NUM!	#NUM!
ebi-a-GCST90001637	ieu-a-986	Lung cancer || id:ieu-a-986	CD4-CD8- Natural Killer T %T cell || id:ebi-a-GCST90001637	Inverse variance weighted	9	-0.124074	0.146042	0.39556	-0.410316	0.162168	0.883314	0.66344	1.17606	0.721783
ebi-a-GCST90001638	ieu-a-986	Lung cancer || id:ieu-a-986	CD4-CD8- Natural Killer T %lymphocyte || id:ebi-a-GCST90001638	Inverse variance weighted	11	-0.0506039	0.142514	0.722529	-0.329931	0.228723	0.950655	0.718974	1.25699	0.126083
ebi-a-GCST90001641	ieu-a-986	Lung cancer || id:ieu-a-986	CD3- lymphocyte %leukocyte || id:ebi-a-GCST90001641	Inverse variance weighted	2	-0.246324	0.191257	0.197775	-0.621188	0.128541	0.781669	0.537306	1.13717	1.65873
ebi-a-GCST90001642	ieu-a-986	Lung cancer || id:ieu-a-986	B cell Absolute Count || id:ebi-a-GCST90001642	Inverse variance weighted	2	-0.183453	#NUM!	#NUM!	#NUM!	#NUM!	0.832391	#NUM!	#NUM!	#NUM!
ebi-a-GCST90001643	ieu-a-986	Lung cancer || id:ieu-a-986	B cell %CD3- lymphocyte || id:ebi-a-GCST90001643	Inverse variance weighted	6	0.0755752	0.0454606	0.0964262	-0.0135276	0.164678	1.0785	0.986563	1.17901	2.76368
ebi-a-GCST90001644	ieu-a-986	Lung cancer || id:ieu-a-986	B cell %lymphocyte || id:ebi-a-GCST90001644	Inverse variance weighted	3	-0.0291037	0.17706	0.869438	-0.376141	0.317933	0.971316	0.686506	1.37428	0.0270183
ebi-a-GCST90001645	ieu-a-986	Lung cancer || id:ieu-a-986	Natural Killer Absolute Count || id:ebi-a-GCST90001645	Inverse variance weighted	4	-0.234867	0.101858	0.0211203	-0.434509	-0.0352253	0.790676	0.647583	0.965388	5.31684
ebi-a-GCST90001646	ieu-a-986	Lung cancer || id:ieu-a-986	Natural Killer %CD3- lymphocyte || id:ebi-a-GCST90001646	Inverse variance weighted	8	-0.10417	0.0448582	0.0202214	-0.192093	-0.0162483	0.901072	0.82523	0.983883	5.39268
ebi-a-GCST90001647	ieu-a-986	Lung cancer || id:ieu-a-986	Natural Killer %lymphocyte || id:ebi-a-GCST90001647	Inverse variance weighted	4	-0.195376	0.0854383	0.0222101	-0.362835	-0.0279174	0.822525	0.695701	0.972469	5.22925
ebi-a-GCST90001648	ieu-a-986	Lung cancer || id:ieu-a-986	HLA DR+ Natural Killer Absolute Count || id:ebi-a-GCST90001648	Inverse variance weighted	5	0.0226604	0.109237	0.835664	-0.191445	0.236766	1.02292	0.825765	1.26714	0.0430324
ebi-a-GCST90001649	ieu-a-986	Lung cancer || id:ieu-a-986	HLA DR+ Natural Killer %Natural Killer || id:ebi-a-GCST90001649	Inverse variance weighted	9	-0.0547193	0.0886916	0.537261	-0.228555	0.119116	0.946751	0.795683	1.1265	0.380641
ebi-a-GCST90001650	ieu-a-986	Lung cancer || id:ieu-a-986	HLA DR+ Natural Killer %CD3- lymphocyte || id:ebi-a-GCST90001650	Inverse variance weighted	5	-0.110611	0.106785	0.300283	-0.31991	0.0986881	0.895287	0.726214	1.10372	1.07294
ebi-a-GCST90001652	ieu-a-986	Lung cancer || id:ieu-a-986	Granulocyte %leukocyte || id:ebi-a-GCST90001652	Inverse variance weighted	2	0.541372	0.227354	0.0172572	0.0957576	0.986987	1.71836	1.10049	2.68314	5.67003
ebi-a-GCST90001653	ieu-a-986	Lung cancer || id:ieu-a-986	CD28- CD4-CD8- T cell %CD4-CD8- T cell || id:ebi-a-GCST90001653	Inverse variance weighted	2	0.221944	0.172328	0.197775	-0.115818	0.559707	1.2485	0.890637	1.75016	1.65873
ebi-a-GCST90001654	ieu-a-986	Lung cancer || id:ieu-a-986	CD28- CD4-CD8- T cell Absolute Count || id:ebi-a-GCST90001654	Inverse variance weighted	3	0.0770718	0.231502	0.739194	-0.376672	0.530816	1.08012	0.686141	1.70032	0.110836
ebi-a-GCST90001655	ieu-a-986	Lung cancer || id:ieu-a-986	CD28+ CD4-CD8- T cell %T cell || id:ebi-a-GCST90001655	Inverse variance weighted	2	-0.151477	0.17956	0.398891	-0.503415	0.20046	0.859437	0.604463	1.22196	0.711667
ebi-a-GCST90001656	ieu-a-986	Lung cancer || id:ieu-a-986	CD28+ CD4-CD8- T cell %CD4-CD8- T cell || id:ebi-a-GCST90001656	Inverse variance weighted	2	-0.221944	0.172328	0.197775	-0.559707	0.115818	0.80096	0.571377	1.12279	1.65873
ebi-a-GCST90001658	ieu-a-986	Lung cancer || id:ieu-a-986	CD39+ CD4+ T cell %T cell || id:ebi-a-GCST90001658	Inverse variance weighted	11	-0.0185095	0.0261187	0.478531	-0.0697022	0.0326832	0.981661	0.932672	1.03322	0.502209
ebi-a-GCST90001659	ieu-a-986	Lung cancer || id:ieu-a-986	CD39+ CD4+ T cell %CD4+ T cell || id:ebi-a-GCST90001659	Inverse variance weighted	11	-0.0182454	0.0258221	0.479828	-0.0688568	0.032366	0.98192	0.93346	1.0329	0.499254
ebi-a-GCST90001660	ieu-a-986	Lung cancer || id:ieu-a-986	CD39+ CD4+ T cell Absolute Count || id:ebi-a-GCST90001660	Inverse variance weighted	11	-0.0195129	0.0256539	0.446883	-0.0697945	0.0307687	0.980676	0.932585	1.03125	0.578546
ebi-a-GCST90001661	ieu-a-986	Lung cancer || id:ieu-a-986	CD28- CD8dim T cell %T cell || id:ebi-a-GCST90001661	Inverse variance weighted	4	0.149552	0.124966	0.231407	-0.0953808	0.394484	1.16131	0.909027	1.48362	1.43219
ebi-a-GCST90001662	ieu-a-986	Lung cancer || id:ieu-a-986	CD28- CD8dim T cell %CD8dim T cell || id:ebi-a-GCST90001662	Inverse variance weighted	2	0.236721	0.183801	0.197775	-0.12353	0.596972	1.26709	0.883796	1.81661	1.65873
ebi-a-GCST90001663	ieu-a-986	Lung cancer || id:ieu-a-986	CD28- CD8dim T cell Absolute Count || id:ebi-a-GCST90001663	Inverse variance weighted	4	0.20739	0.118028	0.0788964	-0.0239448	0.438724	1.23046	0.97634	1.55073	3.08749
ebi-a-GCST90001664	ieu-a-986	Lung cancer || id:ieu-a-986	CD28+ CD45RA+ CD8dim T cell %T cell || id:ebi-a-GCST90001664	Inverse variance weighted	8	0.00626083	0.0829817	0.939858	-0.156383	0.168905	1.00628	0.855231	1.18401	0.00569246
ebi-a-GCST90001665	ieu-a-986	Lung cancer || id:ieu-a-986	CD28+ CD45RA+ CD8dim T cell %CD8dim T cell || id:ebi-a-GCST90001665	Inverse variance weighted	6	0.0461728	0.0902555	0.608946	-0.130728	0.223074	1.04726	0.877456	1.24991	0.261713
ebi-a-GCST90001666	ieu-a-986	Lung cancer || id:ieu-a-986	CD28+ CD45RA+ CD8dim T cell Absolute Count || id:ebi-a-GCST90001666	Inverse variance weighted	10	-0.00130407	0.0232328	0.955238	-0.0468403	0.0442322	0.998697	0.95424	1.04522	0.00315064
ebi-a-GCST90001669	ieu-a-986	Lung cancer || id:ieu-a-986	CD28+ CD45RA- CD8dim T cell Absolute Count || id:ebi-a-GCST90001669	Inverse variance weighted	2	-0.0482173	0.0972416	0.619999	-0.238811	0.142376	0.952927	0.787564	1.15301	0.245868
ebi-a-GCST90001670	ieu-a-986	Lung cancer || id:ieu-a-986	CD39+ CD8+ T cell %T cell || id:ebi-a-GCST90001670	Inverse variance weighted	10	0.000632186	0.0229876	0.97806	-0.0444235	0.0456879	1.00063	0.956549	1.04675	0.000756315
ebi-a-GCST90001671	ieu-a-986	Lung cancer || id:ieu-a-986	CD39+ CD8+ T cell %CD8+ T cell || id:ebi-a-GCST90001671	Inverse variance weighted	11	-0.00268183	0.0304119	0.929731	-0.0622891	0.0569255	0.997322	0.939611	1.05858	0.00777633
ebi-a-GCST90001672	ieu-a-986	Lung cancer || id:ieu-a-986	CD39+ CD8+ T cell Absolute Count || id:ebi-a-GCST90001672	Inverse variance weighted	9	0.00401184	0.0231058	0.862157	-0.0412754	0.0492991	1.00402	0.959565	1.05053	0.0301471
ebi-a-GCST90001679	ieu-a-986	Lung cancer || id:ieu-a-986	CD25++ CD8+ T cell %T cell || id:ebi-a-GCST90001679	Inverse variance weighted	4	-0.0574186	0.0769189	0.455376	-0.20818	0.0933424	0.944199	0.812061	1.09784	0.557236
ebi-a-GCST90001680	ieu-a-986	Lung cancer || id:ieu-a-986	CD25++ CD8+ T cell %CD8+ T cell || id:ebi-a-GCST90001680	Inverse variance weighted	2	-0.0702324	0.0868183	0.418539	-0.240396	0.0999315	0.932177	0.786316	1.1051	0.654414
ebi-a-GCST90001681	ieu-a-986	Lung cancer || id:ieu-a-986	CD25++ CD8+ T cell Absolute Count || id:ebi-a-GCST90001681	Inverse variance weighted	6	-0.0300731	0.076966	0.695995	-0.180926	0.12078	0.970375	0.834497	1.12838	0.152671
ebi-a-GCST90001686	ieu-a-986	Lung cancer || id:ieu-a-986	CD28- CD8+ T cell %CD8+ T cell || id:ebi-a-GCST90001686	Inverse variance weighted	4	0.138176	0.13451	0.304298	-0.125462	0.401815	1.14818	0.882089	1.49453	1.05526
ebi-a-GCST90001687	ieu-a-986	Lung cancer || id:ieu-a-986	CD28- CD8+ T cell Absolute Count || id:ebi-a-GCST90001687	Inverse variance weighted	2	0.256982	0.199533	0.197775	-0.134103	0.648068	1.29302	0.8745	1.91184	1.65873
ebi-a-GCST90001688	ieu-a-986	Lung cancer || id:ieu-a-986	CD28+ CD45RA+ CD8+ T cell %T cell || id:ebi-a-GCST90001688	Inverse variance weighted	22	0.00375038	0.00685453	0.584283	-0.0096845	0.0171853	1.00376	0.990362	1.01733	0.299361
ebi-a-GCST90001689	ieu-a-986	Lung cancer || id:ieu-a-986	CD28+ CD45RA+ CD8+ T cell %CD8+ T cell || id:ebi-a-GCST90001689	Inverse variance weighted	2	-0.0568665	0.0969492	0.557499	-0.246887	0.133154	0.94472	0.781229	1.14243	0.344052
ebi-a-GCST90001690	ieu-a-986	Lung cancer || id:ieu-a-986	CD28+ CD45RA+ CD8+ T cell Absolute Count || id:ebi-a-GCST90001690	Inverse variance weighted	3	-0.562459	0.4109	0.171048	-1.36782	0.242905	0.569806	0.254661	1.27495	1.87374
ebi-a-GCST90001691	ieu-a-986	Lung cancer || id:ieu-a-986	CD28+ CD45RA- CD8+ T cell %T cell || id:ebi-a-GCST90001691	Inverse variance weighted	5	0.0241455	0.0428174	0.57281	-0.0597765	0.108068	1.02444	0.941975	1.11412	0.318004
ebi-a-GCST90001692	ieu-a-986	Lung cancer || id:ieu-a-986	CD28+ CD45RA- CD8+ T cell %CD8+ T cell || id:ebi-a-GCST90001692	Inverse variance weighted	3	0.140376	0.118152	0.234798	-0.0912032	0.371954	1.15071	0.912832	1.45057	1.41155
ebi-a-GCST90001694	ieu-a-986	Lung cancer || id:ieu-a-986	CD28- CD4-CD8- T cell %T cell || id:ebi-a-GCST90001694	Inverse variance weighted	3	0.0554539	0.217571	0.798818	-0.370986	0.481894	1.05702	0.690054	1.61914	0.0649623
ebi-a-GCST90001695	ieu-a-986	Lung cancer || id:ieu-a-986	CD45RA- CD28- CD8+ T cell Absolute Count || id:ebi-a-GCST90001695	Inverse variance weighted	95	5.94323e-05	2.89987e-05	0.0404146	2.59498e-06	0.00011627	1.00006	1	1.00012	4.20039
ebi-a-GCST90001696	ieu-a-986	Lung cancer || id:ieu-a-986	CD45RA- CD28- CD8+ T cell %CD8+ T cell || id:ebi-a-GCST90001696	Inverse variance weighted	8	0.00938821	0.0037582	0.0124876	0.00202213	0.0167543	1.00943	1.00202	1.0169	6.24029
ebi-a-GCST90001697	ieu-a-986	Lung cancer || id:ieu-a-986	CD45RA- CD28- CD8+ T cell %T cell || id:ebi-a-GCST90001697	Inverse variance weighted	25	0.00233375	0.00118885	0.0496424	3.60488e-06	0.00466389	1.00234	1	1.00467	3.8535
ebi-a-GCST90001698	ieu-a-986	Lung cancer || id:ieu-a-986	CD45RA+ CD28- CD8+ T cell Absolute Count || id:ebi-a-GCST90001698	Inverse variance weighted	318	-1.25022e-05	1.60361e-05	0.43561	-4.39329e-05	1.89286e-05	0.999987	0.999956	1.00002	0.60782
ebi-a-GCST90001699	ieu-a-986	Lung cancer || id:ieu-a-986	CD45RA+ CD28- CD8+ T cell %CD8+ T cell || id:ebi-a-GCST90001699	Inverse variance weighted	2	-0.0156338	#NUM!	#NUM!	#NUM!	#NUM!	0.984488	#NUM!	#NUM!	#NUM!
ebi-a-GCST90001700	ieu-a-986	Lung cancer || id:ieu-a-986	CD45RA+ CD28- CD8+ T cell %T cell || id:ebi-a-GCST90001700	Inverse variance weighted	50	-0.000128782	0.000844858	0.878847	-0.0017847	0.00152714	0.999871	0.998217	1.00153	0.0232352
ebi-a-GCST90001701	ieu-a-986	Lung cancer || id:ieu-a-986	BAFF-R on CD20- CD38- B cell || id:ebi-a-GCST90001701	Inverse variance weighted	2	0.290331	0.0930667	0.00181095	0.107921	0.472742	1.33687	1.11396	1.60439	9.73193
ebi-a-GCST90001702	ieu-a-986	Lung cancer || id:ieu-a-986	BAFF-R on CD24+ CD27+ B cell || id:ebi-a-GCST90001702	Inverse variance weighted	12	0.0776606	0.0292318	0.00789067	0.0203662	0.134955	1.08076	1.02057	1.14449	7.05812
ebi-a-GCST90001703	ieu-a-986	Lung cancer || id:ieu-a-986	BAFF-R on IgD+ CD24+ B cell || id:ebi-a-GCST90001703	Inverse variance weighted	10	0.0799294	0.0292969	0.00636697	0.0225076	0.137351	1.08321	1.02276	1.14723	7.44339
ebi-a-GCST90001704	ieu-a-986	Lung cancer || id:ieu-a-986	BAFF-R on IgD+ CD24- B cell || id:ebi-a-GCST90001704	Inverse variance weighted	17	0.0293974	0.0325364	0.366248	-0.034374	0.0931689	1.02983	0.96621	1.09765	0.816354
ebi-a-GCST90001705	ieu-a-986	Lung cancer || id:ieu-a-986	BAFF-R on IgD+ CD38- B cell || id:ebi-a-GCST90001705	Inverse variance weighted	16	0.0377265	0.0312221	0.226921	-0.0234688	0.0989218	1.03845	0.976804	1.10398	1.46006
ebi-a-GCST90001706	ieu-a-986	Lung cancer || id:ieu-a-986	BAFF-R on IgD+ CD38- naive B cell || id:ebi-a-GCST90001706	Inverse variance weighted	15	0.0340014	0.0309372	0.271749	-0.0266355	0.0946383	1.03459	0.973716	1.09926	1.2079
ebi-a-GCST90001707	ieu-a-986	Lung cancer || id:ieu-a-986	BAFF-R on IgD+ CD38- unswitched memory B cell || id:ebi-a-GCST90001707	Inverse variance weighted	13	0.0626049	0.0300883	0.0374606	0.00363189	0.121578	1.06461	1.00364	1.12928	4.32935
ebi-a-GCST90001708	ieu-a-986	Lung cancer || id:ieu-a-986	BAFF-R on IgD+ CD38+ B cell || id:ebi-a-GCST90001708	Inverse variance weighted	18	0.0245095	0.0345885	0.478571	-0.043284	0.092303	1.02481	0.957639	1.0967	0.502118
ebi-a-GCST90001709	ieu-a-986	Lung cancer || id:ieu-a-986	BAFF-R on IgD+ CD38dim B cell || id:ebi-a-GCST90001709	Inverse variance weighted	17	0.0304399	0.0320507	0.342243	-0.0323794	0.0932592	1.03091	0.968139	1.09775	0.90201
ebi-a-GCST90001710	ieu-a-986	Lung cancer || id:ieu-a-986	BAFF-R on IgD- CD24- B cell || id:ebi-a-GCST90001710	Inverse variance weighted	16	0.0505565	0.0341509	0.138771	-0.0163794	0.117492	1.05186	0.983754	1.12467	2.19153
ebi-a-GCST90001711	ieu-a-986	Lung cancer || id:ieu-a-986	BAFF-R on IgD- CD27- B cell || id:ebi-a-GCST90001711	Inverse variance weighted	16	0.0506935	0.0339455	0.135339	-0.0158398	0.117227	1.052	0.984285	1.12437	2.23017
ebi-a-GCST90001712	ieu-a-986	Lung cancer || id:ieu-a-986	BAFF-R on IgD- CD38- B cell || id:ebi-a-GCST90001712	Inverse variance weighted	12	0.0758336	0.0292863	0.00961473	0.0184324	0.133235	1.07878	1.0186	1.14252	6.70492
ebi-a-GCST90001713	ieu-a-986	Lung cancer || id:ieu-a-986	BAFF-R on IgD- CD38+ B cell || id:ebi-a-GCST90001713	Inverse variance weighted	6	0.175348	0.0946932	0.0640618	-0.0102506	0.360947	1.19166	0.989802	1.43469	3.42898
ebi-a-GCST90001714	ieu-a-986	Lung cancer || id:ieu-a-986	BAFF-R on IgD- CD38dim B cell || id:ebi-a-GCST90001714	Inverse variance weighted	2	-0.357671	0.146789	0.0148246	-0.645376	-0.0699646	0.699303	0.524465	0.932427	5.93719
ebi-a-GCST90001715	ieu-a-986	Lung cancer || id:ieu-a-986	BAFF-R on memory B cell || id:ebi-a-GCST90001715	Inverse variance weighted	10	0.0813106	0.0295027	0.00585067	0.0234852	0.139136	1.08471	1.02376	1.14928	7.59573
ebi-a-GCST90001716	ieu-a-986	Lung cancer || id:ieu-a-986	BAFF-R on naive-mature B cell || id:ebi-a-GCST90001716	Inverse variance weighted	17	0.0304827	0.0325838	0.349522	-0.0333815	0.094347	1.03095	0.967169	1.09894	0.875193
ebi-a-GCST90001717	ieu-a-986	Lung cancer || id:ieu-a-986	BAFF-R on unswitched memory B cell || id:ebi-a-GCST90001717	Inverse variance weighted	10	0.0811789	0.0294139	0.00578226	0.0235276	0.13883	1.08456	1.02381	1.14893	7.61694
ebi-a-GCST90001718	ieu-a-986	Lung cancer || id:ieu-a-986	BAFF-R on switched memory B cell || id:ebi-a-GCST90001718	Inverse variance weighted	14	0.0633189	0.0302892	0.0365751	0.00395201	0.122686	1.06537	1.00396	1.13053	4.37009
ebi-a-GCST90001719	ieu-a-986	Lung cancer || id:ieu-a-986	BAFF-R on IgD+ B cell || id:ebi-a-GCST90001719	Inverse variance weighted	16	-0.00739244	0.0379076	0.845383	-0.0816913	0.0669065	0.992635	0.921556	1.0692	0.0380297
ebi-a-GCST90001720	ieu-a-986	Lung cancer || id:ieu-a-986	BAFF-R on transitional B cell || id:ebi-a-GCST90001720	Inverse variance weighted	15	0.0392987	0.0348332	0.259237	-0.0289744	0.107572	1.04008	0.971441	1.11357	1.27283
ebi-a-GCST90001721	ieu-a-986	Lung cancer || id:ieu-a-986	CD19 on CD20- B cell || id:ebi-a-GCST90001721	Inverse variance weighted	2	0.031841	#NUM!	#NUM!	#NUM!	#NUM!	1.03235	#NUM!	#NUM!	#NUM!
ebi-a-GCST90001722	ieu-a-986	Lung cancer || id:ieu-a-986	CD19 on CD20- CD38- B cell || id:ebi-a-GCST90001722	Inverse variance weighted	2	-0.457144	0.201599	0.0233543	-0.852278	-0.0620095	0.633089	0.426442	0.939874	5.14196
ebi-a-GCST90001725	ieu-a-986	Lung cancer || id:ieu-a-986	CD19 on IgD+ CD24- B cell || id:ebi-a-GCST90001725	Inverse variance weighted	2	0.385911	#NUM!	#NUM!	#NUM!	#NUM!	1.47095	#NUM!	#NUM!	#NUM!
ebi-a-GCST90001733	ieu-a-986	Lung cancer || id:ieu-a-986	CD19 on IgD- CD38- B cell || id:ebi-a-GCST90001733	Inverse variance weighted	2	0.462962	0.19051	0.0150935	0.0895636	0.836361	1.58877	1.0937	2.30795	5.90552
ebi-a-GCST90001735	ieu-a-986	Lung cancer || id:ieu-a-986	CD19 on IgD- CD38dim B cell || id:ebi-a-GCST90001735	Inverse variance weighted	2	0.098614	0.340829	0.772325	-0.569412	0.76664	1.10364	0.565858	2.15252	0.083715
ebi-a-GCST90001737	ieu-a-986	Lung cancer || id:ieu-a-986	CD19 on naive-mature B cell || id:ebi-a-GCST90001737	Inverse variance weighted	2	0.371373	#NUM!	#NUM!	#NUM!	#NUM!	1.44972	#NUM!	#NUM!	#NUM!
ebi-a-GCST90001740	ieu-a-986	Lung cancer || id:ieu-a-986	CD19 on switched memory B cell || id:ebi-a-GCST90001740	Inverse variance weighted	2	0.397538	0.163587	0.0150935	0.0769067	0.718169	1.48816	1.07994	2.05067	5.90552
ebi-a-GCST90001743	ieu-a-986	Lung cancer || id:ieu-a-986	CD20 on B cell || id:ebi-a-GCST90001743	Inverse variance weighted	6	0.0136741	0.085091	0.87233	-0.153104	0.180452	1.01377	0.85804	1.19776	0.0258243
ebi-a-GCST90001745	ieu-a-986	Lung cancer || id:ieu-a-986	CD20 on CD24+ CD27+ B cell || id:ebi-a-GCST90001745	Inverse variance weighted	8	0.0809057	0.0752729	0.28245	-0.0666292	0.228441	1.08427	0.935542	1.25664	1.15526
ebi-a-GCST90001746	ieu-a-986	Lung cancer || id:ieu-a-986	CD20 on IgD+ CD24+ B cell || id:ebi-a-GCST90001746	Inverse variance weighted	4	0.200712	0.118959	0.0915566	-0.0324468	0.433872	1.22227	0.968074	1.54322	2.84679
ebi-a-GCST90001747	ieu-a-986	Lung cancer || id:ieu-a-986	CD20 on IgD+ CD24- B cell || id:ebi-a-GCST90001747	Inverse variance weighted	6	0.047739	0.0829482	0.564934	-0.11484	0.210318	1.0489	0.891509	1.23407	0.331232
ebi-a-GCST90001748	ieu-a-986	Lung cancer || id:ieu-a-986	CD20 on IgD+ CD38- B cell || id:ebi-a-GCST90001748	Inverse variance weighted	7	0.0626541	0.0957011	0.51267	-0.12492	0.250228	1.06466	0.882567	1.28432	0.428613
ebi-a-GCST90001751	ieu-a-986	Lung cancer || id:ieu-a-986	CD20 on IgD+ CD38+ B cell || id:ebi-a-GCST90001751	Inverse variance weighted	7	0.086578	0.0786828	0.271183	-0.0676403	0.240796	1.09044	0.934597	1.27226	1.21075
ebi-a-GCST90001752	ieu-a-986	Lung cancer || id:ieu-a-986	CD20 on IgD+ CD38dim B cell || id:ebi-a-GCST90001752	Inverse variance weighted	11	0.0819946	0.0645076	0.203699	-0.0444404	0.208429	1.08545	0.956533	1.23174	1.61565
ebi-a-GCST90001753	ieu-a-986	Lung cancer || id:ieu-a-986	CD20 on IgD- CD24- B cell || id:ebi-a-GCST90001753	Inverse variance weighted	2	0.0452614	0.150018	0.762877	-0.248775	0.339298	1.0463	0.779756	1.40396	0.0910261
ebi-a-GCST90001754	ieu-a-986	Lung cancer || id:ieu-a-986	CD20 on IgD- CD27- B cell || id:ebi-a-GCST90001754	Inverse variance weighted	8	0.114939	0.0939885	0.221367	-0.0692788	0.299156	1.1218	0.933067	1.34872	1.49549
ebi-a-GCST90001755	ieu-a-986	Lung cancer || id:ieu-a-986	CD20 on IgD- CD38- B cell || id:ebi-a-GCST90001755	Inverse variance weighted	6	0.117566	0.125849	0.350209	-0.129098	0.36423	1.12476	0.878888	1.43941	0.8727
ebi-a-GCST90001757	ieu-a-986	Lung cancer || id:ieu-a-986	CD20 on IgD- CD38dim B cell || id:ebi-a-GCST90001757	Inverse variance weighted	10	0.155348	0.0779147	0.046172	0.00263487	0.30806	1.16806	1.00264	1.36078	3.97531
ebi-a-GCST90001758	ieu-a-986	Lung cancer || id:ieu-a-986	CD20 on memory B cell || id:ebi-a-GCST90001758	Inverse variance weighted	6	0.136064	0.0857197	0.112443	-0.0319471	0.304074	1.14575	0.968558	1.35537	2.51954
ebi-a-GCST90001759	ieu-a-986	Lung cancer || id:ieu-a-986	CD20 on naive-mature B cell || id:ebi-a-GCST90001759	Inverse variance weighted	10	0.0562371	0.071481	0.431432	-0.0838655	0.19634	1.05785	0.919555	1.21694	0.618964
ebi-a-GCST90001760	ieu-a-986	Lung cancer || id:ieu-a-986	CD20 on unswitched memory B cell || id:ebi-a-GCST90001760	Inverse variance weighted	6	0.128122	0.0921951	0.164624	-0.0525801	0.308825	1.13669	0.948778	1.36182	1.93123
ebi-a-GCST90001761	ieu-a-986	Lung cancer || id:ieu-a-986	CD20 on switched memory B cell || id:ebi-a-GCST90001761	Inverse variance weighted	10	0.103991	0.0821674	0.205658	-0.0570574	0.265039	1.10959	0.94454	1.30348	1.60173
ebi-a-GCST90001762	ieu-a-986	Lung cancer || id:ieu-a-986	CD20 on IgD+ B cell || id:ebi-a-GCST90001762	Inverse variance weighted	8	0.0460176	0.0756953	0.543232	-0.102345	0.19438	1.04709	0.902718	1.21456	0.369582
ebi-a-GCST90001763	ieu-a-986	Lung cancer || id:ieu-a-986	CD20 on transitional B cell || id:ebi-a-GCST90001763	Inverse variance weighted	2	0.0313274	0.125039	0.802169	-0.213749	0.276404	1.03182	0.807551	1.31838	0.0627707
ebi-a-GCST90001765	ieu-a-986	Lung cancer || id:ieu-a-986	CD24 on IgD+ CD24+ B cell || id:ebi-a-GCST90001765	Inverse variance weighted	4	-0.0992213	0.0595067	0.0954357	-0.215855	0.0174119	0.905542	0.805853	1.01756	2.78021
ebi-a-GCST90001766	ieu-a-986	Lung cancer || id:ieu-a-986	CD24 on IgD+ CD38- B cell || id:ebi-a-GCST90001766	Inverse variance weighted	4	-0.158386	0.094673	0.0943322	-0.343945	0.0271735	0.853521	0.708968	1.02755	2.79885
ebi-a-GCST90001767	ieu-a-986	Lung cancer || id:ieu-a-986	CD24 on IgD+ CD38- unswitched memory B cell || id:ebi-a-GCST90001767	Inverse variance weighted	4	-0.0873796	0.052239	0.0943882	-0.189768	0.0150087	0.916329	0.827151	1.01512	2.79789
ebi-a-GCST90001768	ieu-a-986	Lung cancer || id:ieu-a-986	CD24 on IgD+ CD38+ B cell || id:ebi-a-GCST90001768	Inverse variance weighted	4	0.0373516	0.107028	0.727097	-0.172423	0.247126	1.03806	0.841623	1.28034	0.121794
ebi-a-GCST90001769	ieu-a-986	Lung cancer || id:ieu-a-986	CD24 on IgD- CD38- B cell || id:ebi-a-GCST90001769	Inverse variance weighted	4	-0.127131	0.0760813	0.0947245	-0.27625	0.0219886	0.880619	0.758623	1.02223	2.79219
ebi-a-GCST90001771	ieu-a-986	Lung cancer || id:ieu-a-986	CD24 on memory B cell || id:ebi-a-GCST90001771	Inverse variance weighted	4	-0.0803722	0.0637512	0.207411	-0.205325	0.0445801	0.922773	0.814383	1.04559	1.58941
ebi-a-GCST90001772	ieu-a-986	Lung cancer || id:ieu-a-986	CD24 on unswitched memory B cell || id:ebi-a-GCST90001772	Inverse variance weighted	4	-0.107854	0.0645746	0.0948764	-0.23442	0.0187126	0.897759	0.79103	1.01889	2.78963
ebi-a-GCST90001773	ieu-a-986	Lung cancer || id:ieu-a-986	CD24 on switched memory B cell || id:ebi-a-GCST90001773	Inverse variance weighted	4	-0.0836626	0.06643	0.207882	-0.213865	0.0465401	0.919741	0.807457	1.04764	1.58612
ebi-a-GCST90001774	ieu-a-986	Lung cancer || id:ieu-a-986	CD24 on transitional B cell || id:ebi-a-GCST90001774	Inverse variance weighted	2	-0.0178832	0.118513	0.880057	-0.250169	0.214402	0.982276	0.77867	1.23912	0.0227698
ebi-a-GCST90001775	ieu-a-986	Lung cancer || id:ieu-a-986	CD25 on B cell || id:ebi-a-GCST90001775	Inverse variance weighted	6	-0.130339	0.081145	0.108219	-0.289383	0.0287051	0.877798	0.748725	1.02912	2.58004
ebi-a-GCST90001777	ieu-a-986	Lung cancer || id:ieu-a-986	CD25 on CD24+ CD27+ B cell || id:ebi-a-GCST90001777	Inverse variance weighted	7	0.0851435	0.0858098	0.321082	-0.0830436	0.253331	1.08887	0.920311	1.28831	0.984532
ebi-a-GCST90001778	ieu-a-986	Lung cancer || id:ieu-a-986	CD25 on IgD+ CD24+ B cell || id:ebi-a-GCST90001778	Inverse variance weighted	5	0.142673	0.0977289	0.144321	-0.0488756	0.334222	1.15335	0.9523	1.39685	2.13127
ebi-a-GCST90001779	ieu-a-986	Lung cancer || id:ieu-a-986	CD25 on IgD+ CD24- B cell || id:ebi-a-GCST90001779	Inverse variance weighted	5	-0.114019	0.0772399	0.139898	-0.265409	0.0373709	0.892241	0.766892	1.03808	2.17908
ebi-a-GCST90001780	ieu-a-986	Lung cancer || id:ieu-a-986	CD25 on IgD+ CD38- B cell || id:ebi-a-GCST90001780	Inverse variance weighted	5	-0.130265	0.0956282	0.173133	-0.317696	0.057166	0.877863	0.727824	1.05883	1.8556
ebi-a-GCST90001781	ieu-a-986	Lung cancer || id:ieu-a-986	CD25 on IgD+ CD38- naive B cell || id:ebi-a-GCST90001781	Inverse variance weighted	4	-0.164655	0.0879868	0.0612948	-0.337109	0.00779891	0.848186	0.713831	1.00783	3.502
ebi-a-GCST90001783	ieu-a-986	Lung cancer || id:ieu-a-986	CD25 on IgD+ CD38+ B cell || id:ebi-a-GCST90001783	Inverse variance weighted	4	-0.21668	0.116064	0.0619146	-0.444165	0.0108047	0.805188	0.64136	1.01086	3.48534
ebi-a-GCST90001784	ieu-a-986	Lung cancer || id:ieu-a-986	CD25 on IgD+ CD38dim B cell || id:ebi-a-GCST90001784	Inverse variance weighted	5	-0.00867798	0.0794943	0.913072	-0.164487	0.147131	0.99136	0.848329	1.15851	0.011917
ebi-a-GCST90001785	ieu-a-986	Lung cancer || id:ieu-a-986	CD25 on IgD- CD24- B cell || id:ebi-a-GCST90001785	Inverse variance weighted	4	-0.0815468	0.130478	0.53198	-0.337283	0.17419	0.92169	0.713707	1.19028	0.390607
ebi-a-GCST90001786	ieu-a-986	Lung cancer || id:ieu-a-986	CD25 on IgD- CD27- B cell || id:ebi-a-GCST90001786	Inverse variance weighted	4	-0.0760965	0.100751	0.450073	-0.273568	0.121375	0.926727	0.76066	1.12905	0.570468
ebi-a-GCST90001787	ieu-a-986	Lung cancer || id:ieu-a-986	CD25 on IgD- CD38- B cell || id:ebi-a-GCST90001787	Inverse variance weighted	6	0.0136891	0.072283	0.849794	-0.127986	0.155364	1.01378	0.879866	1.16808	0.0358655
ebi-a-GCST90001789	ieu-a-986	Lung cancer || id:ieu-a-986	CD25 on IgD- CD38dim B cell || id:ebi-a-GCST90001789	Inverse variance weighted	6	-0.0784515	0.0705183	0.265923	-0.216667	0.0597642	0.924547	0.805198	1.06159	1.23766
ebi-a-GCST90001790	ieu-a-986	Lung cancer || id:ieu-a-986	CD25 on memory B cell || id:ebi-a-GCST90001790	Inverse variance weighted	7	0.0823121	0.0878754	0.348917	-0.0899236	0.254548	1.08579	0.914001	1.28988	0.877392
ebi-a-GCST90001791	ieu-a-986	Lung cancer || id:ieu-a-986	CD25 on naive-mature B cell || id:ebi-a-GCST90001791	Inverse variance weighted	10	-0.0818578	0.0648065	0.20655	-0.208879	0.045163	0.921403	0.811494	1.0462	1.59545
ebi-a-GCST90001792	ieu-a-986	Lung cancer || id:ieu-a-986	CD25 on unswitched memory B cell || id:ebi-a-GCST90001792	Inverse variance weighted	7	0.081079	0.0920299	0.378314	-0.0992996	0.261458	1.08446	0.905471	1.29882	0.776173
ebi-a-GCST90001793	ieu-a-986	Lung cancer || id:ieu-a-986	CD25 on switched memory B cell || id:ebi-a-GCST90001793	Inverse variance weighted	6	0.0662599	0.0814994	0.416212	-0.0934789	0.225999	1.0685	0.910757	1.25357	0.660987
ebi-a-GCST90001794	ieu-a-986	Lung cancer || id:ieu-a-986	CD25 on IgD+ B cell || id:ebi-a-GCST90001794	Inverse variance weighted	4	-0.104306	0.0941977	0.268161	-0.288933	0.0803216	0.90095	0.749062	1.08364	1.22613
ebi-a-GCST90001795	ieu-a-986	Lung cancer || id:ieu-a-986	CD25 on transitional B cell || id:ebi-a-GCST90001795	Inverse variance weighted	2	-0.214566	0.18325	0.241642	-0.573736	0.144604	0.806891	0.563417	1.15558	1.37099
ebi-a-GCST90001798	ieu-a-986	Lung cancer || id:ieu-a-986	CD27 on CD24+ CD27+ B cell || id:ebi-a-GCST90001798	Inverse variance weighted	15	-0.00658706	0.0386417	0.864645	-0.0823249	0.0691507	0.993435	0.920973	1.0716	0.0290583
ebi-a-GCST90001800	ieu-a-986	Lung cancer || id:ieu-a-986	CD27 on IgD+ CD24+ B cell || id:ebi-a-GCST90001800	Inverse variance weighted	8	0.0249607	0.0484716	0.606585	-0.0700436	0.119965	1.02527	0.932353	1.12746	0.265178
ebi-a-GCST90001801	ieu-a-986	Lung cancer || id:ieu-a-986	CD27 on IgD+ CD38- unswitched memory B cell || id:ebi-a-GCST90001801	Inverse variance weighted	7	0.0296522	0.0484155	0.540239	-0.0652423	0.124547	1.0301	0.93684	1.13263	0.375097
ebi-a-GCST90001802	ieu-a-986	Lung cancer || id:ieu-a-986	CD27 on IgD- CD38- B cell || id:ebi-a-GCST90001802	Inverse variance weighted	11	-0.0371556	0.045493	0.414081	-0.126322	0.0520106	0.963526	0.881331	1.05339	0.667053
ebi-a-GCST90001803	ieu-a-986	Lung cancer || id:ieu-a-986	CD27 on IgD- CD38+ B cell || id:ebi-a-GCST90001803	Inverse variance weighted	4	-0.180537	0.127785	0.157709	-0.430995	0.0699216	0.834822	0.649862	1.07242	1.99605
ebi-a-GCST90001804	ieu-a-986	Lung cancer || id:ieu-a-986	CD27 on IgD- CD38dim B cell || id:ebi-a-GCST90001804	Inverse variance weighted	11	-0.0292185	0.0387459	0.450785	-0.10516	0.0467234	0.971204	0.90018	1.04783	0.568677
ebi-a-GCST90001805	ieu-a-986	Lung cancer || id:ieu-a-986	CD27 on memory B cell || id:ebi-a-GCST90001805	Inverse variance weighted	12	0.0270407	0.0456061	0.553236	-0.0623473	0.116429	1.02741	0.939557	1.12348	0.351551
ebi-a-GCST90001806	ieu-a-986	Lung cancer || id:ieu-a-986	CD27 on unswitched memory B cell || id:ebi-a-GCST90001806	Inverse variance weighted	16	0.035776	0.0525003	0.49559	-0.0671245	0.138677	1.03642	0.935079	1.14875	0.464367
ebi-a-GCST90001807	ieu-a-986	Lung cancer || id:ieu-a-986	CD27 on Plasma Blast-Plasma Cell || id:ebi-a-GCST90001807	Inverse variance weighted	2	-0.41913	0.172012	0.0148246	-0.756273	-0.0819869	0.657619	0.469413	0.921284	5.93719
ebi-a-GCST90001808	ieu-a-986	Lung cancer || id:ieu-a-986	CD27 on switched memory B cell || id:ebi-a-GCST90001808	Inverse variance weighted	15	-0.00445158	0.0371701	0.904671	-0.0773049	0.0684018	0.995558	0.925608	1.0708	0.014343
ebi-a-GCST90001810	ieu-a-986	Lung cancer || id:ieu-a-986	CD38 on CD3- CD19- || id:ebi-a-GCST90001810	Inverse variance weighted	2	-0.130269	0.13668	0.340541	-0.398162	0.137624	0.877859	0.671553	1.14754	0.908392
ebi-a-GCST90001811	ieu-a-986	Lung cancer || id:ieu-a-986	CD38 on IgD+ CD24- B cell || id:ebi-a-GCST90001811	Inverse variance weighted	2	-0.0838155	0.158323	0.596532	-0.394129	0.226498	0.919601	0.674267	1.2542	0.280258
ebi-a-GCST90001812	ieu-a-986	Lung cancer || id:ieu-a-986	CD38 on IgD+ CD38+ B cell || id:ebi-a-GCST90001812	Inverse variance weighted	2	-0.0459767	0.190939	0.809716	-0.420217	0.328264	0.955064	0.656904	1.38855	0.0579811
ebi-a-GCST90001813	ieu-a-986	Lung cancer || id:ieu-a-986	CD38 on IgD+ CD38dim B cell || id:ebi-a-GCST90001813	Inverse variance weighted	6	-0.0466618	0.118476	0.693693	-0.278876	0.185552	0.95441	0.756634	1.20388	0.155116
ebi-a-GCST90001815	ieu-a-986	Lung cancer || id:ieu-a-986	CD38 on IgD- CD38dim B cell || id:ebi-a-GCST90001815	Inverse variance weighted	4	0.0563919	0.0955267	0.554972	-0.13084	0.243624	1.05801	0.877358	1.27586	0.348484
ebi-a-GCST90001816	ieu-a-986	Lung cancer || id:ieu-a-986	CD38 on naive-mature B cell || id:ebi-a-GCST90001816	Inverse variance weighted	4	0.065378	0.107416	0.542759	-0.145156	0.275913	1.06756	0.864887	1.31773	0.37045
ebi-a-GCST90001819	ieu-a-986	Lung cancer || id:ieu-a-986	CD38 on transitional B cell || id:ebi-a-GCST90001819	Inverse variance weighted	7	-0.0427539	0.104101	0.681295	-0.246792	0.161284	0.958147	0.781304	1.17502	0.168672
ebi-a-GCST90001820	ieu-a-986	Lung cancer || id:ieu-a-986	IgD on IgD+ CD24+ B cell || id:ebi-a-GCST90001820	Inverse variance weighted	4	0.322616	0.127501	0.0113967	0.0727133	0.572519	1.38073	1.07542	1.77273	6.40239
ebi-a-GCST90001821	ieu-a-986	Lung cancer || id:ieu-a-986	IgD on IgD+ CD24- B cell || id:ebi-a-GCST90001821	Inverse variance weighted	6	0.133069	0.0861285	0.122346	-0.0357432	0.30188	1.14233	0.964888	1.3524	2.38703
ebi-a-GCST90001824	ieu-a-986	Lung cancer || id:ieu-a-986	IgD on IgD+ CD38+ B cell || id:ebi-a-GCST90001824	Inverse variance weighted	6	-0.123418	0.110923	0.265859	-0.340828	0.0939906	0.883894	0.711182	1.09855	1.23799
ebi-a-GCST90001825	ieu-a-986	Lung cancer || id:ieu-a-986	IgD on IgD+ CD38dim B cell || id:ebi-a-GCST90001825	Inverse variance weighted	6	0.132258	0.084503	0.117554	-0.0333683	0.297883	1.1414	0.967182	1.347	2.44961
ebi-a-GCST90001827	ieu-a-986	Lung cancer || id:ieu-a-986	IgD on IgD+ B cell || id:ebi-a-GCST90001827	Inverse variance weighted	2	0.170976	#NUM!	#NUM!	#NUM!	#NUM!	1.18646	#NUM!	#NUM!	#NUM!
ebi-a-GCST90001828	ieu-a-986	Lung cancer || id:ieu-a-986	IgD on transitional B cell || id:ebi-a-GCST90001828	Inverse variance weighted	6	-0.168381	0.121431	0.16555	-0.406386	0.0696231	0.845031	0.666053	1.0721	1.92278
ebi-a-GCST90001829	ieu-a-986	Lung cancer || id:ieu-a-986	BAFF-R on B cell || id:ebi-a-GCST90001829	Inverse variance weighted	17	0.0289815	0.0325361	0.373063	-0.0347892	0.0927523	1.02941	0.965809	1.09719	0.793435
ebi-a-GCST90001831	ieu-a-986	Lung cancer || id:ieu-a-986	CD62L on CD62L+ myeloid Dendritic Cell || id:ebi-a-GCST90001831	Inverse variance weighted	3	-0.232542	0.103954	0.0252878	-0.436291	-0.0287928	0.792516	0.646429	0.971618	5.00407
ebi-a-GCST90001832	ieu-a-986	Lung cancer || id:ieu-a-986	CD62L on CD62L+ plasmacytoid Dendritic Cell || id:ebi-a-GCST90001832	Inverse variance weighted	4	0.0868144	0.0912593	0.341455	-0.0920538	0.265683	1.09069	0.912056	1.30432	0.90496
ebi-a-GCST90001833	ieu-a-986	Lung cancer || id:ieu-a-986	CD62L on CD62L+ Dendritic Cell || id:ebi-a-GCST90001833	Inverse variance weighted	3	0.0598757	0.119567	0.616533	-0.174476	0.294228	1.0617	0.839897	1.34209	0.25077
ebi-a-GCST90001834	ieu-a-986	Lung cancer || id:ieu-a-986	CD62L on monocyte || id:ebi-a-GCST90001834	Inverse variance weighted	3	-0.100625	0.0586225	0.0860725	-0.215525	0.0142752	0.904272	0.806118	1.01438	2.94634
ebi-a-GCST90001838	ieu-a-986	Lung cancer || id:ieu-a-986	CD3 on naive CD8+ T cell || id:ebi-a-GCST90001838	Inverse variance weighted	8	0.0306258	0.0485535	0.528195	-0.064539	0.125791	1.0311	0.9375	1.13404	0.397863
ebi-a-GCST90001839	ieu-a-986	Lung cancer || id:ieu-a-986	CD3 on Effector Memory CD8+ T cell || id:ebi-a-GCST90001839	Inverse variance weighted	4	-0.070603	0.0748548	0.345579	-0.217318	0.0761124	0.931832	0.804674	1.07908	0.889625
ebi-a-GCST90001840	ieu-a-986	Lung cancer || id:ieu-a-986	CD3 on Terminally Differentiated CD8+ T cell || id:ebi-a-GCST90001840	Inverse variance weighted	3	0.0709728	0.118429	0.548981	-0.161147	0.303093	1.07355	0.851167	1.35404	0.359145
ebi-a-GCST90001841	ieu-a-986	Lung cancer || id:ieu-a-986	CD3 on Central Memory CD4+ T cell || id:ebi-a-GCST90001841	Inverse variance weighted	4	0.00152376	0.0581032	0.979078	-0.112358	0.115406	1.00152	0.893724	1.12233	0.000687755
ebi-a-GCST90001842	ieu-a-986	Lung cancer || id:ieu-a-986	CD3 on Naive CD4+ T cell || id:ebi-a-GCST90001842	Inverse variance weighted	6	0.0083151	0.0455476	0.855144	-0.0809581	0.0975883	1.00835	0.922232	1.10251	0.0333276
ebi-a-GCST90001843	ieu-a-986	Lung cancer || id:ieu-a-986	CD3 on Effector Memory CD4+ T cell || id:ebi-a-GCST90001843	Inverse variance weighted	4	-0.00765549	0.0500721	0.878485	-0.105797	0.0904858	0.992374	0.899607	1.09471	0.0233752
ebi-a-GCST90001844	ieu-a-986	Lung cancer || id:ieu-a-986	CD3 on Terminally Differentiated CD4+ T cell || id:ebi-a-GCST90001844	Inverse variance weighted	2	-0.0517052	#NUM!	#NUM!	#NUM!	#NUM!	0.949609	#NUM!	#NUM!	#NUM!
ebi-a-GCST90001845	ieu-a-986	Lung cancer || id:ieu-a-986	CD3 on CD45RA- CD4+ T cell || id:ebi-a-GCST90001845	Inverse variance weighted	3	0.00974301	0.0639965	0.878995	-0.11569	0.135176	1.00979	0.890751	1.14474	0.0231779
ebi-a-GCST90001846	ieu-a-986	Lung cancer || id:ieu-a-986	CD3 on Central Memory CD8+ T cell || id:ebi-a-GCST90001846	Inverse variance weighted	6	-0.029395	0.0541793	0.58744	-0.135587	0.0767965	0.971033	0.873204	1.07982	0.29436
ebi-a-GCST90001847	ieu-a-986	Lung cancer || id:ieu-a-986	CD3 on HLA DR+ T cell || id:ebi-a-GCST90001847	Inverse variance weighted	4	0.047932	0.104355	0.646005	-0.156603	0.252467	1.0491	0.855044	1.2872	0.210973
ebi-a-GCST90001848	ieu-a-986	Lung cancer || id:ieu-a-986	CD3 on Natural Killer T || id:ebi-a-GCST90001848	Inverse variance weighted	2	-0.41495	#NUM!	#NUM!	#NUM!	#NUM!	0.660373	#NUM!	#NUM!	#NUM!
ebi-a-GCST90001849	ieu-a-986	Lung cancer || id:ieu-a-986	CD3 on HLA DR+ CD4+ T cell || id:ebi-a-GCST90001849	Inverse variance weighted	4	-0.0551948	0.0567657	0.330888	-0.166456	0.056066	0.946301	0.84666	1.05767	0.94542
ebi-a-GCST90001850	ieu-a-986	Lung cancer || id:ieu-a-986	CD3 on HLA DR+ CD8+ T cell || id:ebi-a-GCST90001850	Inverse variance weighted	2	-0.0575458	0.091934	0.53135	-0.237736	0.122645	0.944079	0.788411	1.13048	0.39181
ebi-a-GCST90001851	ieu-a-986	Lung cancer || id:ieu-a-986	CD3 on T cell || id:ebi-a-GCST90001851	Inverse variance weighted	4	-0.0180141	0.0566816	0.750627	-0.12911	0.0930818	0.982147	0.878877	1.09755	0.101005
ebi-a-GCST90001852	ieu-a-986	Lung cancer || id:ieu-a-986	CD3 on CD39+ resting CD4 regulatory T cell || id:ebi-a-GCST90001852	Inverse variance weighted	2	-0.0569458	0.0788971	0.470434	-0.211584	0.0976925	0.944645	0.809301	1.10262	0.520956
ebi-a-GCST90001853	ieu-a-986	Lung cancer || id:ieu-a-986	CD3 on activated CD4 regulatory T cell || id:ebi-a-GCST90001853	Inverse variance weighted	6	-0.0219864	0.0476434	0.644456	-0.115367	0.0713947	0.978254	0.891039	1.074	0.212962
ebi-a-GCST90001854	ieu-a-986	Lung cancer || id:ieu-a-986	CD3 on CD39+ activated CD4 regulatory T cell || id:ebi-a-GCST90001854	Inverse variance weighted	7	0.033615	0.0477293	0.481256	-0.0599345	0.127164	1.03419	0.941826	1.1356	0.496016
ebi-a-GCST90001855	ieu-a-986	Lung cancer || id:ieu-a-986	CD3 on secreting CD4 regulatory T cell || id:ebi-a-GCST90001855	Inverse variance weighted	5	0.0445321	0.0482309	0.355845	-0.0500004	0.139065	1.04554	0.951229	1.1492	0.852504
ebi-a-GCST90001856	ieu-a-986	Lung cancer || id:ieu-a-986	CD3 on CD39+ secreting CD4 regulatory T cell || id:ebi-a-GCST90001856	Inverse variance weighted	3	0.00940572	0.0610909	0.877639	-0.110332	0.129144	1.00945	0.895536	1.13785	0.0237045
ebi-a-GCST90001857	ieu-a-986	Lung cancer || id:ieu-a-986	CD3 on activated & secreting CD4 regulatory T cell || id:ebi-a-GCST90001857	Inverse variance weighted	6	-0.0222075	0.0471478	0.637628	-0.114617	0.0702023	0.978037	0.891707	1.07273	0.221858
ebi-a-GCST90001858	ieu-a-986	Lung cancer || id:ieu-a-986	CD3 on CD45RA+ CD4+ T cell || id:ebi-a-GCST90001858	Inverse variance weighted	7	0.000300587	0.0472461	0.994924	-0.0923017	0.0929029	1.0003	0.91183	1.09736	4.04772e-05
ebi-a-GCST90001859	ieu-a-986	Lung cancer || id:ieu-a-986	CD3 on CD8+ T cell || id:ebi-a-GCST90001859	Inverse variance weighted	4	-0.0018119	0.0589815	0.975493	-0.117416	0.113792	0.99819	0.889215	1.12052	0.000943709
ebi-a-GCST90001860	ieu-a-986	Lung cancer || id:ieu-a-986	CD3 on CD39+ CD4+ T cell || id:ebi-a-GCST90001860	Inverse variance weighted	6	0.0149565	0.049417	0.762149	-0.0819008	0.111814	1.01507	0.921363	1.1183	0.0916027
ebi-a-GCST90001861	ieu-a-986	Lung cancer || id:ieu-a-986	CD3 on CD28+ CD4+ T cell || id:ebi-a-GCST90001861	Inverse variance weighted	2	-0.0080148	0.0551168	0.884383	-0.116044	0.100014	0.992017	0.890436	1.10519	0.0211455
ebi-a-GCST90001863	ieu-a-986	Lung cancer || id:ieu-a-986	CD3 on CD28+ CD45RA- CD8+ T cell || id:ebi-a-GCST90001863	Inverse variance weighted	7	-0.0242005	0.0575438	0.674078	-0.136986	0.0885853	0.97609	0.871982	1.09263	0.176869
ebi-a-GCST90001864	ieu-a-986	Lung cancer || id:ieu-a-986	CD3 on CD28+ CD45RA+ CD8+ T cell || id:ebi-a-GCST90001864	Inverse variance weighted	4	-0.00318274	0.041106	0.938283	-0.0837505	0.0773851	0.996822	0.919661	1.08046	0.00599504
ebi-a-GCST90001865	ieu-a-986	Lung cancer || id:ieu-a-986	CD3 on CD28- CD8+ T cell || id:ebi-a-GCST90001865	Inverse variance weighted	4	0.0175896	0.0898233	0.844748	-0.158464	0.193643	1.01775	0.853454	1.21366	0.0383472
ebi-a-GCST90001866	ieu-a-986	Lung cancer || id:ieu-a-986	CD3 on CD39+ CD8+ T cell || id:ebi-a-GCST90001866	Inverse variance weighted	2	-0.0404797	0.0738538	0.583619	-0.185233	0.104274	0.960329	0.830911	1.1099	0.30042
ebi-a-GCST90001867	ieu-a-986	Lung cancer || id:ieu-a-986	CD3 on CD4+ T cell || id:ebi-a-GCST90001867	Inverse variance weighted	4	-0.0152458	0.0554291	0.783278	-0.123887	0.0933953	0.98487	0.88348	1.0979	0.0756525
ebi-a-GCST90001868	ieu-a-986	Lung cancer || id:ieu-a-986	CD3 on CD4 regulatory T cell || id:ebi-a-GCST90001868	Inverse variance weighted	5	0.0425807	0.0478493	0.373524	-0.0512039	0.136365	1.0435	0.950085	1.1461	0.791908
ebi-a-GCST90001869	ieu-a-986	Lung cancer || id:ieu-a-986	CD3 on resting CD4 regulatory T cell || id:ebi-a-GCST90001869	Inverse variance weighted	12	0.0174724	0.030506	0.566812	-0.0423194	0.0772642	1.01763	0.958564	1.08033	0.328046
ebi-a-GCST90001870	ieu-a-986	Lung cancer || id:ieu-a-986	CD34 on Hematopoietic Stem Cell || id:ebi-a-GCST90001870	Inverse variance weighted	5	-0.194201	0.0688425	0.00478827	-0.329132	-0.0592695	0.823493	0.719548	0.942453	7.95772
ebi-a-GCST90001871	ieu-a-986	Lung cancer || id:ieu-a-986	HVEM on T cell || id:ebi-a-GCST90001871	Inverse variance weighted	2	0.275234	#NUM!	#NUM!	#NUM!	#NUM!	1.31684	#NUM!	#NUM!	#NUM!
ebi-a-GCST90001872	ieu-a-986	Lung cancer || id:ieu-a-986	HVEM on naive CD8+ T cell || id:ebi-a-GCST90001872	Inverse variance weighted	2	0.338276	#NUM!	#NUM!	#NUM!	#NUM!	1.40253	#NUM!	#NUM!	#NUM!
ebi-a-GCST90001873	ieu-a-986	Lung cancer || id:ieu-a-986	HVEM on Effector Memory CD8+ T cell || id:ebi-a-GCST90001873	Inverse variance weighted	2	0.275908	#NUM!	#NUM!	#NUM!	#NUM!	1.31773	#NUM!	#NUM!	#NUM!
ebi-a-GCST90001875	ieu-a-986	Lung cancer || id:ieu-a-986	HVEM on CD4+ T cell || id:ebi-a-GCST90001875	Inverse variance weighted	2	0.269218	#NUM!	#NUM!	#NUM!	#NUM!	1.30894	#NUM!	#NUM!	#NUM!
ebi-a-GCST90001876	ieu-a-986	Lung cancer || id:ieu-a-986	HVEM on Central Memory CD4+ T cell || id:ebi-a-GCST90001876	Inverse variance weighted	2	0.275908	#NUM!	#NUM!	#NUM!	#NUM!	1.31773	#NUM!	#NUM!	#NUM!
ebi-a-GCST90001877	ieu-a-986	Lung cancer || id:ieu-a-986	HVEM on naive CD4+ T cell || id:ebi-a-GCST90001877	Inverse variance weighted	2	0.313899	#NUM!	#NUM!	#NUM!	#NUM!	1.36875	#NUM!	#NUM!	#NUM!
ebi-a-GCST90001878	ieu-a-986	Lung cancer || id:ieu-a-986	HVEM on Effector Memory CD4+ T cell || id:ebi-a-GCST90001878	Inverse variance weighted	2	0.260052	0.0913915	0.00443454	0.0809248	0.439179	1.297	1.08429	1.55143	8.09672
ebi-a-GCST90001880	ieu-a-986	Lung cancer || id:ieu-a-986	HVEM on CD45RA- CD4+ T cell || id:ebi-a-GCST90001880	Inverse variance weighted	2	0.262406	#NUM!	#NUM!	#NUM!	#NUM!	1.30005	#NUM!	#NUM!	#NUM!
ebi-a-GCST90001882	ieu-a-986	Lung cancer || id:ieu-a-986	HVEM on Central Memory CD8+ T cell || id:ebi-a-GCST90001882	Inverse variance weighted	2	0.254938	#NUM!	#NUM!	#NUM!	#NUM!	1.29038	#NUM!	#NUM!	#NUM!
ebi-a-GCST90001883	ieu-a-986	Lung cancer || id:ieu-a-986	CD16-CD56 on Natural Killer T || id:ebi-a-GCST90001883	Inverse variance weighted	7	-0.273863	0.0623512	1.1218e-05	-0.396071	-0.151654	0.760437	0.672959	0.859285	19.2919
ebi-a-GCST90001884	ieu-a-986	Lung cancer || id:ieu-a-986	CD16-CD56 on Natural Killer || id:ebi-a-GCST90001884	Inverse variance weighted	10	-0.0790719	0.0617927	0.200675	-0.200186	0.0420418	0.923973	0.818579	1.04294	1.63746
ebi-a-GCST90001885	ieu-a-986	Lung cancer || id:ieu-a-986	CD16-CD56 on HLA DR+ Natural Killer || id:ebi-a-GCST90001885	Inverse variance weighted	2	-0.653216	0.228502	0.00425401	-1.10108	-0.205351	0.52037	0.332512	0.814361	8.17208
ebi-a-GCST90001886	ieu-a-986	Lung cancer || id:ieu-a-986	CD28 on CD39+ activated CD4 regulatory T cell || id:ebi-a-GCST90001886	Inverse variance weighted	6	0.0579073	0.0659246	0.379734	-0.0713049	0.187119	1.05962	0.931178	1.20577	0.771563
ebi-a-GCST90001887	ieu-a-986	Lung cancer || id:ieu-a-986	CD28 on secreting CD4 regulatory T cell || id:ebi-a-GCST90001887	Inverse variance weighted	6	0.0105823	0.068422	0.877087	-0.123525	0.144689	1.01064	0.8838	1.15568	0.0239206
ebi-a-GCST90001888	ieu-a-986	Lung cancer || id:ieu-a-986	CD28 on CD39+ secreting CD4 regulatory T cell || id:ebi-a-GCST90001888	Inverse variance weighted	3	0.0128986	0.0573348	0.822003	-0.0994776	0.125275	1.01298	0.90531	1.13346	0.0506115
ebi-a-GCST90001889	ieu-a-986	Lung cancer || id:ieu-a-986	CD28 on activated & secreting CD4 regulatory T cell || id:ebi-a-GCST90001889	Inverse variance weighted	4	0.030169	0.0729371	0.679145	-0.112788	0.173126	1.03063	0.89334	1.18902	0.171089
ebi-a-GCST90001890	ieu-a-986	Lung cancer || id:ieu-a-986	CD28 on CD45RA+ CD4+ T cell || id:ebi-a-GCST90001890	Inverse variance weighted	4	-0.0259623	0.0632252	0.681343	-0.149884	0.0979592	0.974372	0.860808	1.10292	0.168618
ebi-a-GCST90001891	ieu-a-986	Lung cancer || id:ieu-a-986	CD28 on CD45RA- CD4 not regulatory T cell || id:ebi-a-GCST90001891	Inverse variance weighted	6	-0.00838489	0.0613139	0.891226	-0.12856	0.11179	0.99165	0.879361	1.11828	0.0187015
ebi-a-GCST90001892	ieu-a-986	Lung cancer || id:ieu-a-986	CD28 on CD39+ CD4+ T cell || id:ebi-a-GCST90001892	Inverse variance weighted	8	0.0325513	0.050964	0.52301	-0.0673382	0.132441	1.03309	0.934879	1.14161	0.407953
ebi-a-GCST90001893	ieu-a-986	Lung cancer || id:ieu-a-986	CD28 on CD28+ CD45RA- CD8+ T cell || id:ebi-a-GCST90001893	Inverse variance weighted	2	0.0167861	0.069271	0.808528	-0.118985	0.152557	1.01693	0.887821	1.16481	0.0587216
ebi-a-GCST90001894	ieu-a-986	Lung cancer || id:ieu-a-986	CD28 on CD28+ CD4+ T cell || id:ebi-a-GCST90001894	Inverse variance weighted	4	0.00456752	0.066919	0.945583	-0.126594	0.135729	1.00458	0.881092	1.14537	0.00465867
ebi-a-GCST90001896	ieu-a-986	Lung cancer || id:ieu-a-986	CD28 on CD28+ CD45RA+ CD8+ T cell || id:ebi-a-GCST90001896	Inverse variance weighted	6	-0.117456	0.105911	0.267429	-0.325042	0.0901303	0.88918	0.722497	1.09432	1.22989
ebi-a-GCST90001897	ieu-a-986	Lung cancer || id:ieu-a-986	CD28 on CD39+ CD8+ T cell || id:ebi-a-GCST90001897	Inverse variance weighted	6	-0.0514314	0.0345785	0.136914	-0.119205	0.0163424	0.949869	0.887626	1.01648	2.2123
ebi-a-GCST90001898	ieu-a-986	Lung cancer || id:ieu-a-986	CD28 on CD4+ T cell || id:ebi-a-GCST90001898	Inverse variance weighted	4	0.00554788	0.0708206	0.93756	-0.133261	0.144356	1.00556	0.875237	1.1553	0.00613671
ebi-a-GCST90001899	ieu-a-986	Lung cancer || id:ieu-a-986	CD28 on CD4 regulatory T cell || id:ebi-a-GCST90001899	Inverse variance weighted	4	0.0245297	0.0805309	0.760671	-0.133311	0.18237	1.02483	0.875193	1.20006	0.092781
ebi-a-GCST90001900	ieu-a-986	Lung cancer || id:ieu-a-986	CD28 on resting CD4 regulatory T cell || id:ebi-a-GCST90001900	Inverse variance weighted	2	0.0145746	0.0635332	0.818557	-0.109951	0.1391	1.01468	0.895878	1.14924	0.0526249
ebi-a-GCST90001901	ieu-a-986	Lung cancer || id:ieu-a-986	CD28 on CD39+ resting CD4 regulatory T cell || id:ebi-a-GCST90001901	Inverse variance weighted	4	0.242745	0.130511	0.0628912	-0.0130564	0.498547	1.27474	0.987029	1.64633	3.45945
ebi-a-GCST90001902	ieu-a-986	Lung cancer || id:ieu-a-986	CD28 on activated CD4 regulatory T cell || id:ebi-a-GCST90001902	Inverse variance weighted	2	0.026872	0.0914885	0.768972	-0.152445	0.206189	1.02724	0.858606	1.22899	0.0862715
ebi-a-GCST90001905	ieu-a-986	Lung cancer || id:ieu-a-986	CD86 on monocyte || id:ebi-a-GCST90001905	Inverse variance weighted	2	0.016875	#NUM!	#NUM!	#NUM!	#NUM!	1.01702	#NUM!	#NUM!	#NUM!
ebi-a-GCST90001906	ieu-a-986	Lung cancer || id:ieu-a-986	CD86 on granulocyte || id:ebi-a-GCST90001906	Inverse variance weighted	4	-0.428646	0.140884	0.00234588	-0.704779	-0.152513	0.65139	0.494218	0.858547	9.25707
ebi-a-GCST90001907	ieu-a-986	Lung cancer || id:ieu-a-986	CCR7 on naive CD4+ T cell || id:ebi-a-GCST90001907	Inverse variance weighted	6	-0.0127705	0.0790351	0.871637	-0.167679	0.142138	0.987311	0.845625	1.15274	0.0261081
ebi-a-GCST90001908	ieu-a-986	Lung cancer || id:ieu-a-986	CCR7 on naive CD8+ T cell || id:ebi-a-GCST90001908	Inverse variance weighted	2	0.0783316	#NUM!	#NUM!	#NUM!	#NUM!	1.08148	#NUM!	#NUM!	#NUM!
ebi-a-GCST90001909	ieu-a-986	Lung cancer || id:ieu-a-986	CD45 on CD14+ monocyte || id:ebi-a-GCST90001909	Inverse variance weighted	2	-0.722519	0.262169	0.00585254	-1.23637	-0.208668	0.485528	0.290437	0.811664	7.59515
ebi-a-GCST90001910	ieu-a-986	Lung cancer || id:ieu-a-986	CD45 on B cell || id:ebi-a-GCST90001910	Inverse variance weighted	2	0.00317424	0.181037	0.986011	-0.351658	0.358006	1.00318	0.703521	1.43047	0.00030743
ebi-a-GCST90001911	ieu-a-986	Lung cancer || id:ieu-a-986	CD45 on Natural Killer || id:ebi-a-GCST90001911	Inverse variance weighted	4	0.283661	0.116897	0.0152413	0.0545434	0.512778	1.32798	1.05606	1.66992	5.88836
ebi-a-GCST90001913	ieu-a-986	Lung cancer || id:ieu-a-986	CD45 on granulocyte || id:ebi-a-GCST90001913	Inverse variance weighted	2	0.618393	0.170384	0.000284075	0.28444	0.952346	1.85594	1.32902	2.59178	13.1726
ebi-a-GCST90001917	ieu-a-986	Lung cancer || id:ieu-a-986	CD45 on CD8+ T cell || id:ebi-a-GCST90001917	Inverse variance weighted	4	-0.0703946	0.0432681	0.10375	-0.1552	0.0144108	0.932026	0.856244	1.01452	2.64694
ebi-a-GCST90001918	ieu-a-986	Lung cancer || id:ieu-a-986	CD45 on HLA DR+ T cell || id:ebi-a-GCST90001918	Inverse variance weighted	2	0.34298	#NUM!	#NUM!	#NUM!	#NUM!	1.40914	#NUM!	#NUM!	#NUM!
ebi-a-GCST90001919	ieu-a-986	Lung cancer || id:ieu-a-986	CD45 on Natural Killer T || id:ebi-a-GCST90001919	Inverse variance weighted	2	0.0603545	0.167628	0.71881	-0.268197	0.388906	1.06221	0.764757	1.47537	0.129636
ebi-a-GCST90001920	ieu-a-986	Lung cancer || id:ieu-a-986	CD45 on HLA DR+ CD4+ T cell || id:ebi-a-GCST90001920	Inverse variance weighted	2	0.514094	0.150173	0.000618541	0.219755	0.808432	1.67212	1.24577	2.24439	11.7193
ebi-a-GCST90001923	ieu-a-986	Lung cancer || id:ieu-a-986	CD127 on CD45RA- CD4 not regulatory T cell || id:ebi-a-GCST90001923	Inverse variance weighted	2	0.0685433	#NUM!	#NUM!	#NUM!	#NUM!	1.07095	#NUM!	#NUM!	#NUM!
ebi-a-GCST90001924	ieu-a-986	Lung cancer || id:ieu-a-986	CD127 on CD28+ CD4+ T cell || id:ebi-a-GCST90001924	Inverse variance weighted	5	-0.0309155	0.0920633	0.737017	-0.21136	0.149529	0.969558	0.809483	1.16129	0.112766
ebi-a-GCST90001926	ieu-a-986	Lung cancer || id:ieu-a-986	CD127 on granulocyte || id:ebi-a-GCST90001926	Inverse variance weighted	7	-0.0193911	0.0686288	0.777521	-0.153904	0.115121	0.980796	0.857355	1.12201	0.0798348
ebi-a-GCST90001929	ieu-a-986	Lung cancer || id:ieu-a-986	CD127 on CD28+ CD45RA+ CD8+ T cell || id:ebi-a-GCST90001929	Inverse variance weighted	3	0.0767924	0.107277	0.474095	-0.133471	0.287055	1.07982	0.875053	1.3325	0.512415
ebi-a-GCST90001930	ieu-a-986	Lung cancer || id:ieu-a-986	CD127 on CD28- CD8+ T cell || id:ebi-a-GCST90001930	Inverse variance weighted	2	-0.584497	#NUM!	#NUM!	#NUM!	#NUM!	0.557386	#NUM!	#NUM!	#NUM!
ebi-a-GCST90001932	ieu-a-986	Lung cancer || id:ieu-a-986	CD127 on CD45RA+ CD4+ T cell || id:ebi-a-GCST90001932	Inverse variance weighted	4	0.0631026	0.0905434	0.485845	-0.114362	0.240568	1.06514	0.891935	1.27197	0.485714
ebi-a-GCST90001933	ieu-a-986	Lung cancer || id:ieu-a-986	CD25 on CD45RA- CD4 not regulatory T cell || id:ebi-a-GCST90001933	Inverse variance weighted	2	0.00667864	#NUM!	#NUM!	#NUM!	#NUM!	1.0067	#NUM!	#NUM!	#NUM!
ebi-a-GCST90001934	ieu-a-986	Lung cancer || id:ieu-a-986	CD25 on CD45RA+ CD4 not regulatory T cell || id:ebi-a-GCST90001934	Inverse variance weighted	2	0.0876151	#NUM!	#NUM!	#NUM!	#NUM!	1.09157	#NUM!	#NUM!	#NUM!
ebi-a-GCST90001935	ieu-a-986	Lung cancer || id:ieu-a-986	CD25 on CD39+ CD4 regulatory T cell || id:ebi-a-GCST90001935	Inverse variance weighted	3	0.0148815	0.0938391	0.873995	-0.169043	0.198806	1.01499	0.844472	1.21995	0.0251494
ebi-a-GCST90001937	ieu-a-986	Lung cancer || id:ieu-a-986	CD25 on resting CD4 regulatory T cell || id:ebi-a-GCST90001937	Inverse variance weighted	2	-0.294294	0.25047	0.240009	-0.785216	0.196628	0.745057	0.456021	1.21729	1.38054
ebi-a-GCST90001938	ieu-a-986	Lung cancer || id:ieu-a-986	CD25 on CD39+ resting CD4 regulatory T cell || id:ebi-a-GCST90001938	Inverse variance weighted	2	0.126994	#NUM!	#NUM!	#NUM!	#NUM!	1.13541	#NUM!	#NUM!	#NUM!
ebi-a-GCST90001940	ieu-a-986	Lung cancer || id:ieu-a-986	CD25 on CD39+ activated CD4 regulatory T cell || id:ebi-a-GCST90001940	Inverse variance weighted	3	0.0141942	0.0961683	0.88266	-0.174296	0.202684	1.0143	0.840049	1.22469	0.021785
ebi-a-GCST90001941	ieu-a-986	Lung cancer || id:ieu-a-986	CD25 on secreting CD4 regulatory T cell || id:ebi-a-GCST90001941	Inverse variance weighted	3	-0.0427373	0.0809847	0.597693	-0.201467	0.115993	0.958163	0.81753	1.12299	0.278489
ebi-a-GCST90001942	ieu-a-986	Lung cancer || id:ieu-a-986	CD25 on CD39+ secreting CD4 regulatory T cell || id:ebi-a-GCST90001942	Inverse variance weighted	3	-0.0458561	0.0835876	0.58328	-0.209688	0.117976	0.955179	0.810837	1.12522	0.300962
ebi-a-GCST90001943	ieu-a-986	Lung cancer || id:ieu-a-986	CD25 on activated & secreting CD4 regulatory T cell || id:ebi-a-GCST90001943	Inverse variance weighted	2	-0.0738007	#NUM!	#NUM!	#NUM!	#NUM!	0.928857	#NUM!	#NUM!	#NUM!
ebi-a-GCST90001944	ieu-a-986	Lung cancer || id:ieu-a-986	CD123 on plasmacytoid Dendritic Cell || id:ebi-a-GCST90001944	Inverse variance weighted	4	0.00166034	0.145846	0.990917	-0.284197	0.287518	1.00166	0.752618	1.33311	0.0001296
ebi-a-GCST90001945	ieu-a-986	Lung cancer || id:ieu-a-986	CD123 on CD62L+ plasmacytoid Dendritic Cell || id:ebi-a-GCST90001945	Inverse variance weighted	4	0.00266657	0.147176	0.985544	-0.285798	0.291131	1.00267	0.751415	1.33794	0.000328273
ebi-a-GCST90001946	ieu-a-986	Lung cancer || id:ieu-a-986	CD33 on CD14+ monocyte || id:ebi-a-GCST90001946	Inverse variance weighted	8	-0.019714	0.0221614	0.373701	-0.0631503	0.0237224	0.980479	0.938802	1.02401	0.791322
ebi-a-GCST90001947	ieu-a-986	Lung cancer || id:ieu-a-986	CD33 on CD33+ HLA DR+ CD14dim || id:ebi-a-GCST90001947	Inverse variance weighted	8	-0.019617	0.0210728	0.351898	-0.0609196	0.0216857	0.980574	0.940899	1.02192	0.866602
ebi-a-GCST90001948	ieu-a-986	Lung cancer || id:ieu-a-986	CD33 on CD33dim HLA DR+ CD11b+ || id:ebi-a-GCST90001948	Inverse variance weighted	9	-0.027548	0.0232137	0.235341	-0.0730468	0.0179508	0.972828	0.929557	1.01811	1.40829
ebi-a-GCST90001949	ieu-a-986	Lung cancer || id:ieu-a-986	CD33 on CD33dim HLA DR+ CD11b- || id:ebi-a-GCST90001949	Inverse variance weighted	11	-0.0188986	0.0252886	0.454871	-0.0684643	0.030667	0.981279	0.933827	1.03114	0.558485
ebi-a-GCST90001950	ieu-a-986	Lung cancer || id:ieu-a-986	CD33 on Granulocytic Myeloid-Derived Suppressor Cells || id:ebi-a-GCST90001950	Inverse variance weighted	6	-0.0517465	0.0305169	0.0899488	-0.11156	0.00806659	0.94957	0.894438	1.0081	2.87529
ebi-a-GCST90001951	ieu-a-986	Lung cancer || id:ieu-a-986	CD33 on CD66b++ myeloid cell || id:ebi-a-GCST90001951	Inverse variance weighted	7	-0.0360377	0.0265709	0.175008	-0.0881166	0.0160412	0.964604	0.915654	1.01617	1.83951
ebi-a-GCST90001952	ieu-a-986	Lung cancer || id:ieu-a-986	CD33 on Monocytic Myeloid-Derived Suppressor Cells || id:ebi-a-GCST90001952	Inverse variance weighted	8	-0.0222725	0.0221303	0.314211	-0.065648	0.0211029	0.977974	0.93646	1.02133	1.01289
ebi-a-GCST90001953	ieu-a-986	Lung cancer || id:ieu-a-986	CD33 on CD33dim HLA DR- || id:ebi-a-GCST90001953	Inverse variance weighted	10	-0.0338202	0.0240105	0.158965	-0.0808808	0.0132403	0.966745	0.922304	1.01333	1.98404
ebi-a-GCST90001954	ieu-a-986	Lung cancer || id:ieu-a-986	CD33 on basophil || id:ebi-a-GCST90001954	Inverse variance weighted	10	-0.0440052	0.0251232	0.0798462	-0.0932466	0.00523618	0.956949	0.910969	1.00525	3.06803
ebi-a-GCST90001955	ieu-a-986	Lung cancer || id:ieu-a-986	CD33 on Immature Myeloid-Derived Suppressor Cells || id:ebi-a-GCST90001955	Inverse variance weighted	8	-0.0384083	0.0279739	0.16975	-0.0932371	0.0164204	0.96232	0.910978	1.01656	1.88515
ebi-a-GCST90001956	ieu-a-986	Lung cancer || id:ieu-a-986	CD33 on CD33+ HLA DR+ || id:ebi-a-GCST90001956	Inverse variance weighted	8	-0.0195931	0.0209364	0.349355	-0.0606284	0.0214422	0.980598	0.941173	1.02167	0.8758
ebi-a-GCST90001957	ieu-a-986	Lung cancer || id:ieu-a-986	CD33 on CD33+ HLA DR+ CD14- || id:ebi-a-GCST90001957	Inverse variance weighted	8	-0.0193434	0.0208394	0.353295	-0.0601886	0.0215017	0.980842	0.941587	1.02173	0.861587
ebi-a-GCST90001958	ieu-a-986	Lung cancer || id:ieu-a-986	CD4 on monocyte || id:ebi-a-GCST90001958	Inverse variance weighted	4	-0.0248094	0.059617	0.677303	-0.141659	0.0920399	0.975496	0.867917	1.09641	0.173178
ebi-a-GCST90001960	ieu-a-986	Lung cancer || id:ieu-a-986	CD25 on CD4+ T cell || id:ebi-a-GCST90001960	Inverse variance weighted	2	0.0105768	0.120032	0.929784	-0.224686	0.24584	1.01063	0.798767	1.2787	0.0077645
ebi-a-GCST90001961	ieu-a-986	Lung cancer || id:ieu-a-986	CD25 on CD39+ CD4+ T cell || id:ebi-a-GCST90001961	Inverse variance weighted	6	-0.0164596	0.0332552	0.620636	-0.0816398	0.0487205	0.983675	0.921604	1.04993	0.244975
ebi-a-GCST90001963	ieu-a-986	Lung cancer || id:ieu-a-986	FSC-A on myeloid Dendritic Cell || id:ebi-a-GCST90001963	Inverse variance weighted	6	-0.0904245	0.064416	0.160391	-0.21668	0.035831	0.913543	0.805188	1.03648	1.97053
ebi-a-GCST90001965	ieu-a-986	Lung cancer || id:ieu-a-986	FSC-A on monocyte || id:ebi-a-GCST90001965	Inverse variance weighted	4	-0.159636	0.152886	0.296418	-0.459293	0.140022	0.852454	0.63173	1.1503	1.09024
ebi-a-GCST90001966	ieu-a-986	Lung cancer || id:ieu-a-986	FSC-A on granulocyte || id:ebi-a-GCST90001966	Inverse variance weighted	4	-0.066621	0.0884933	0.451548	-0.240068	0.106826	0.93555	0.786575	1.11274	0.566764
ebi-a-GCST90001969	ieu-a-986	Lung cancer || id:ieu-a-986	FSC-A on Natural Killer || id:ebi-a-GCST90001969	Inverse variance weighted	4	0.0862359	0.143956	0.549143	-0.195917	0.368389	1.09006	0.82208	1.4454	0.358854
ebi-a-GCST90001970	ieu-a-986	Lung cancer || id:ieu-a-986	FSC-A on HLA DR+ Natural Killer || id:ebi-a-GCST90001970	Inverse variance weighted	6	-0.211761	0.101387	0.0367404	-0.41048	-0.0130422	0.809158	0.663332	0.987043	4.3624
ebi-a-GCST90001974	ieu-a-986	Lung cancer || id:ieu-a-986	FSC-A on CD8+ T cell || id:ebi-a-GCST90001974	Inverse variance weighted	2	-0.965984	0.302545	0.00157876	-1.54897	-0.362995	0.384434	0.212466	0.69559	10.1943
ebi-a-GCST90001976	ieu-a-986	Lung cancer || id:ieu-a-986	FSC-A on Natural Killer T || id:ebi-a-GCST90001976	Inverse variance weighted	4	-0.358698	0.146831	0.0145683	-0.646486	-0.07091	0.698585	0.523883	0.931546	5.96794
ebi-a-GCST90001979	ieu-a-986	Lung cancer || id:ieu-a-986	CD16 on CD14- CD16+ monocyte || id:ebi-a-GCST90001979	Inverse variance weighted	12	-0.0342892	0.0668202	0.607842	-0.165257	0.0966784	0.966292	0.847676	1.10151	0.26333
ebi-a-GCST90001980	ieu-a-986	Lung cancer || id:ieu-a-986	CD40 on CD14+ CD16- monocyte || id:ebi-a-GCST90001980	Inverse variance weighted	7	-0.0177253	0.0432119	0.681663	-0.102421	0.06697	0.982431	0.90265	1.06926	0.16826
ebi-a-GCST90001981	ieu-a-986	Lung cancer || id:ieu-a-986	CD40 on CD14+ CD16+ monocyte || id:ebi-a-GCST90001981	Inverse variance weighted	9	-0.0190136	0.0345323	0.581905	-0.0866969	0.0486696	0.981166	0.916955	1.04987	0.303166
ebi-a-GCST90001983	ieu-a-986	Lung cancer || id:ieu-a-986	CD14 on CD14+ CD16+ monocyte || id:ebi-a-GCST90001983	Inverse variance weighted	4	0.204201	0.110727	0.0651554	-0.0128232	0.421225	1.22654	0.987259	1.52383	3.40104
ebi-a-GCST90001984	ieu-a-986	Lung cancer || id:ieu-a-986	HLA DR on CD14- CD16+ monocyte || id:ebi-a-GCST90001984	Inverse variance weighted	4	-0.267053	0.0784939	0.000668415	-0.420901	-0.113205	0.765632	0.656455	0.892967	11.5751
ebi-a-GCST90001985	ieu-a-986	Lung cancer || id:ieu-a-986	CD40 on monocytes || id:ebi-a-GCST90001985	Inverse variance weighted	6	-0.0173959	0.0522113	0.738996	-0.11973	0.0849382	0.982755	0.88716	1.08865	0.111011
ebi-a-GCST90001986	ieu-a-986	Lung cancer || id:ieu-a-986	CD14 on CD14+ CD16- monocyte || id:ebi-a-GCST90001986	Inverse variance weighted	2	0.0107367	#NUM!	#NUM!	#NUM!	#NUM!	1.01079	#NUM!	#NUM!	#NUM!
ebi-a-GCST90001987	ieu-a-986	Lung cancer || id:ieu-a-986	CD64 on CD14+ CD16- monocyte || id:ebi-a-GCST90001987	Inverse variance weighted	3	0.19053	0.0762873	0.0125063	0.0410064	0.340053	1.20989	1.04186	1.40502	6.23764
ebi-a-GCST90001988	ieu-a-986	Lung cancer || id:ieu-a-986	HLA DR on CD14+ CD16- monocyte || id:ebi-a-GCST90001988	Inverse variance weighted	4	0.0574714	0.0866711	0.507268	-0.112404	0.227347	1.05915	0.893683	1.25527	0.439699
ebi-a-GCST90001989	ieu-a-986	Lung cancer || id:ieu-a-986	CD40 on CD14- CD16+ monocyte || id:ebi-a-GCST90001989	Inverse variance weighted	11	-0.0135393	0.0399636	0.734767	-0.091868	0.0647893	0.986552	0.912226	1.06693	0.11478
ebi-a-GCST90001991	ieu-a-986	Lung cancer || id:ieu-a-986	HLA DR on CD14+ monocyte || id:ebi-a-GCST90001991	Inverse variance weighted	4	0.0591249	0.0881705	0.502492	-0.113689	0.231939	1.06091	0.892535	1.26104	0.44967
ebi-a-GCST90001992	ieu-a-986	Lung cancer || id:ieu-a-986	CCR2 on CD14+ CD16+ monocyte || id:ebi-a-GCST90001992	Inverse variance weighted	2	0.213421	0.238032	0.36993	-0.253122	0.679964	1.23791	0.776373	1.97381	0.803899
ebi-a-GCST90001994	ieu-a-986	Lung cancer || id:ieu-a-986	CX3CR1 on CD14- CD16- || id:ebi-a-GCST90001994	Inverse variance weighted	6	0.00651914	0.110822	0.953091	-0.210692	0.223731	1.00654	0.810023	1.25073	0.0034604
ebi-a-GCST90001995	ieu-a-986	Lung cancer || id:ieu-a-986	CX3CR1 on monocyte || id:ebi-a-GCST90001995	Inverse variance weighted	5	-0.0927563	0.0684144	0.175163	-0.226848	0.041336	0.911416	0.797042	1.0422	1.83819
ebi-a-GCST90001996	ieu-a-986	Lung cancer || id:ieu-a-986	CX3CR1 on CD14+ CD16+ monocyte || id:ebi-a-GCST90001996	Inverse variance weighted	5	-0.101439	0.0723601	0.160957	-0.243265	0.040387	0.903536	0.784064	1.04121	1.96522
ebi-a-GCST90001997	ieu-a-986	Lung cancer || id:ieu-a-986	CX3CR1 on CD14+ CD16- monocyte || id:ebi-a-GCST90001997	Inverse variance weighted	5	-0.0913615	0.0599231	0.127348	-0.208811	0.0260878	0.912688	0.811549	1.02643	2.32454
ebi-a-GCST90001999	ieu-a-986	Lung cancer || id:ieu-a-986	PDL-1 on CD14- CD16+ monocyte || id:ebi-a-GCST90001999	Inverse variance weighted	2	0.555014	0.184248	0.00259252	0.193889	0.91614	1.74197	1.21396	2.49962	9.07412
ebi-a-GCST90002000	ieu-a-986	Lung cancer || id:ieu-a-986	PDL-1 on CD14- CD16- || id:ebi-a-GCST90002000	Inverse variance weighted	2	0.13729	0.184121	0.455879	-0.223587	0.498166	1.14716	0.799645	1.6457	0.555993
ebi-a-GCST90002001	ieu-a-986	Lung cancer || id:ieu-a-986	CD64 on CD14- CD16- || id:ebi-a-GCST90002001	Inverse variance weighted	3	0.196877	0.159396	0.216777	-0.115539	0.509292	1.21759	0.890886	1.66411	1.52558
ebi-a-GCST90002002	ieu-a-986	Lung cancer || id:ieu-a-986	PDL-1 on monocyte || id:ebi-a-GCST90002002	Inverse variance weighted	2	-0.149546	0.142272	0.293202	-0.4284	0.129308	0.861099	0.651551	1.13804	1.10486
ebi-a-GCST90002003	ieu-a-986	Lung cancer || id:ieu-a-986	CCR2 on CD14- CD16- || id:ebi-a-GCST90002003	Inverse variance weighted	4	0.141925	0.121917	0.244377	-0.0970314	0.380881	1.15249	0.907527	1.46357	1.35517
ebi-a-GCST90002004	ieu-a-986	Lung cancer || id:ieu-a-986	CCR2 on CD14+ CD16- monocyte || id:ebi-a-GCST90002004	Inverse variance weighted	3	-0.0434473	0.0946468	0.646201	-0.228955	0.142061	0.957483	0.795364	1.15265	0.210723
ebi-a-GCST90002005	ieu-a-986	Lung cancer || id:ieu-a-986	CD16 on CD14+ CD16+ monocyte || id:ebi-a-GCST90002005	Inverse variance weighted	6	-0.0980174	0.134697	0.466805	-0.362024	0.165989	0.906633	0.696266	1.18056	0.529528
ebi-a-GCST90002006	ieu-a-986	Lung cancer || id:ieu-a-986	CD64 on monocyte || id:ebi-a-GCST90002006	Inverse variance weighted	3	0.207399	0.0823378	0.011773	0.0460166	0.368781	1.23047	1.04709	1.44597	6.34473
ebi-a-GCST90002008	ieu-a-986	Lung cancer || id:ieu-a-986	CCR2 on monocyte || id:ebi-a-GCST90002008	Inverse variance weighted	3	-0.0499947	0.102526	0.625812	-0.250945	0.150956	0.951234	0.778065	1.16295	0.237783
ebi-a-GCST90002010	ieu-a-986	Lung cancer || id:ieu-a-986	HLA DR on monocyte || id:ebi-a-GCST90002010	Inverse variance weighted	2	0.149883	0.201009	0.455879	-0.244096	0.543861	1.1617	0.783413	1.72264	0.555993
ebi-a-GCST90002011	ieu-a-986	Lung cancer || id:ieu-a-986	CD64 on CD14+ CD16+ monocyte || id:ebi-a-GCST90002011	Inverse variance weighted	4	-0.049863	0.136981	0.715846	-0.318345	0.218619	0.95136	0.727352	1.24436	0.132507
ebi-a-GCST90002012	ieu-a-986	Lung cancer || id:ieu-a-986	CX3CR1 on CD14- CD16+ monocyte || id:ebi-a-GCST90002012	Inverse variance weighted	3	-0.146154	0.135368	0.280285	-0.411475	0.119167	0.864025	0.662672	1.12656	1.16571
ebi-a-GCST90002013	ieu-a-986	Lung cancer || id:ieu-a-986	CCR2 on myeloid Dendritic Cell || id:ebi-a-GCST90002013	Inverse variance weighted	4	-0.038254	0.0717663	0.594009	-0.178916	0.102408	0.962468	0.836176	1.10784	0.284128
ebi-a-GCST90002014	ieu-a-986	Lung cancer || id:ieu-a-986	CCR2 on CD62L+ myeloid Dendritic Cell || id:ebi-a-GCST90002014	Inverse variance weighted	4	0.0482062	0.0807649	0.550594	-0.110093	0.206505	1.04939	0.895751	1.22937	0.356254
ebi-a-GCST90002015	ieu-a-986	Lung cancer || id:ieu-a-986	CCR2 on plasmacytoid Dendritic Cell || id:ebi-a-GCST90002015	Inverse variance weighted	2	0.0573984	0.0644374	0.373057	-0.0688989	0.183696	1.05908	0.933421	1.20165	0.793457
ebi-a-GCST90002016	ieu-a-986	Lung cancer || id:ieu-a-986	CCR2 on CD62L+ plasmacytoid Dendritic Cell || id:ebi-a-GCST90002016	Inverse variance weighted	2	0.057529	0.064584	0.373057	-0.0690557	0.184114	1.05922	0.933275	1.20215	0.793457
ebi-a-GCST90002017	ieu-a-986	Lung cancer || id:ieu-a-986	CCR2 on monocyte || id:ebi-a-GCST90002017	Inverse variance weighted	3	0.0610466	0.0744545	0.412263	-0.0848843	0.206977	1.06295	0.918619	1.22995	0.672265
ebi-a-GCST90002018	ieu-a-986	Lung cancer || id:ieu-a-986	CCR2 on granulocyte || id:ebi-a-GCST90002018	Inverse variance weighted	4	-0.0425948	0.128997	0.741249	-0.295429	0.21024	0.9583	0.744212	1.23397	0.109032
ebi-a-GCST90002019	ieu-a-986	Lung cancer || id:ieu-a-986	CD14 on Monocytic Myeloid-Derived Suppressor Cells || id:ebi-a-GCST90002019	Inverse variance weighted	2	-0.312092	0.0915982	0.000656365	-0.491625	-0.13256	0.731914	0.611632	0.875851	11.6089
ebi-a-GCST90002022	ieu-a-986	Lung cancer || id:ieu-a-986	CD4 on CD4+ T cell || id:ebi-a-GCST90002022	Inverse variance weighted	7	-0.0726087	0.0709655	0.306235	-0.211701	0.0664838	0.929965	0.809207	1.06874	1.04684
ebi-a-GCST90002023	ieu-a-986	Lung cancer || id:ieu-a-986	CD4 on Central Memory CD4+ T cell || id:ebi-a-GCST90002023	Inverse variance weighted	4	-0.073627	0.0786189	0.349013	-0.22772	0.0804661	0.929018	0.796347	1.08379	0.877042
ebi-a-GCST90002024	ieu-a-986	Lung cancer || id:ieu-a-986	CD4 on naive CD4+ T cell || id:ebi-a-GCST90002024	Inverse variance weighted	5	0.0205081	0.0871186	0.813895	-0.150244	0.191261	1.02072	0.860498	1.21077	0.0554153
ebi-a-GCST90002025	ieu-a-986	Lung cancer || id:ieu-a-986	CD4 on Effector Memory CD4+ T cell || id:ebi-a-GCST90002025	Inverse variance weighted	3	-0.091982	0.0770509	0.232563	-0.243002	0.0590379	0.912122	0.78427	1.06082	1.42511
ebi-a-GCST90002027	ieu-a-986	Lung cancer || id:ieu-a-986	CD4 on CD45RA+ CD4+ T cell || id:ebi-a-GCST90002027	Inverse variance weighted	3	-0.0909391	0.0763436	0.233582	-0.240572	0.0586943	0.913073	0.786178	1.06045	1.41892
ebi-a-GCST90002028	ieu-a-986	Lung cancer || id:ieu-a-986	CD19 on B cell || id:ebi-a-GCST90002028	Inverse variance weighted	2	0.448859	0.164758	0.00644284	0.125933	0.771786	1.56652	1.13421	2.16363	7.42208
ebi-a-GCST90002029	ieu-a-986	Lung cancer || id:ieu-a-986	CD39 on CD39+ CD8+ T cell || id:ebi-a-GCST90002029	Inverse variance weighted	6	-0.0392948	0.0450886	0.38348	-0.127668	0.0490788	0.961467	0.880145	1.0503	0.759516
ebi-a-GCST90002030	ieu-a-986	Lung cancer || id:ieu-a-986	CD39 on CD39+ activated CD4 regulatory T cell || id:ebi-a-GCST90002030	Inverse variance weighted	9	-0.0183836	0.0192169	0.338751	-0.0560487	0.0192815	0.981784	0.945493	1.01947	0.915154
ebi-a-GCST90002031	ieu-a-986	Lung cancer || id:ieu-a-986	CD39 on CD39+ secreting CD4 regulatory T cell || id:ebi-a-GCST90002031	Inverse variance weighted	9	-0.0223456	0.0222989	0.316297	-0.0660514	0.0213602	0.977902	0.936083	1.02159	1.0042
ebi-a-GCST90002032	ieu-a-986	Lung cancer || id:ieu-a-986	CD39 on CD39+ CD4+ T cell || id:ebi-a-GCST90002032	Inverse variance weighted	10	-0.0464091	0.0219111	0.0341693	-0.0893548	-0.00346343	0.954651	0.914521	0.996543	4.48621
ebi-a-GCST90002033	ieu-a-986	Lung cancer || id:ieu-a-986	CD39 on granulocyte || id:ebi-a-GCST90002033	Inverse variance weighted	6	-0.379861	0.0978656	0.000103835	-0.571677	-0.188044	0.683957	0.564578	0.828578	15.0657
ebi-a-GCST90002034	ieu-a-986	Lung cancer || id:ieu-a-986	CD39 on monocyte || id:ebi-a-GCST90002034	Inverse variance weighted	4	-0.417912	0.148993	0.00503311	-0.709939	-0.125886	0.65842	0.491674	0.881716	7.8675
ebi-a-GCST90002035	ieu-a-986	Lung cancer || id:ieu-a-986	CD80 on myeloid Dendritic Cell || id:ebi-a-GCST90002035	Inverse variance weighted	6	0.0918639	0.0880864	0.297002	-0.0807855	0.264513	1.09622	0.922392	1.3028	1.08761
ebi-a-GCST90002036	ieu-a-986	Lung cancer || id:ieu-a-986	CD80 on CD62L+ myeloid Dendritic Cell || id:ebi-a-GCST90002036	Inverse variance weighted	6	0.0949901	0.0791128	0.229871	-0.060071	0.250051	1.09965	0.941698	1.28409	1.44166
ebi-a-GCST90002037	ieu-a-986	Lung cancer || id:ieu-a-986	CD80 on plasmacytoid Dendritic Cell || id:ebi-a-GCST90002037	Inverse variance weighted	4	0.00419655	0.154678	0.978355	-0.298973	0.307366	1.00421	0.74158	1.35984	0.000736081
ebi-a-GCST90002038	ieu-a-986	Lung cancer || id:ieu-a-986	CD80 on CD62L+ plasmacytoid Dendritic Cell || id:ebi-a-GCST90002038	Inverse variance weighted	4	0.00552626	0.155985	0.971738	-0.300204	0.311256	1.00554	0.740667	1.36514	0.00125516
ebi-a-GCST90002039	ieu-a-986	Lung cancer || id:ieu-a-986	CD80 on monocyte || id:ebi-a-GCST90002039	Inverse variance weighted	10	0.0218151	0.0557339	0.69549	-0.0874234	0.131054	1.02205	0.916289	1.14003	0.153206
ebi-a-GCST90002040	ieu-a-986	Lung cancer || id:ieu-a-986	CD80 on granulocyte || id:ebi-a-GCST90002040	Inverse variance weighted	6	-0.214217	0.0903141	0.0176964	-0.391233	-0.0372013	0.807173	0.676223	0.963482	5.62596
ebi-a-GCST90002042	ieu-a-986	Lung cancer || id:ieu-a-986	CD45 on CD33+ HLA DR+ CD14- || id:ebi-a-GCST90002042	Inverse variance weighted	2	-0.14635	#NUM!	#NUM!	#NUM!	#NUM!	0.863855	#NUM!	#NUM!	#NUM!
ebi-a-GCST90002045	ieu-a-986	Lung cancer || id:ieu-a-986	CD45 on CD33- HLA DR- || id:ebi-a-GCST90002045	Inverse variance weighted	4	0.0599423	0.156583	0.701858	-0.246961	0.366845	1.06178	0.781171	1.44317	0.146547
ebi-a-GCST90002046	ieu-a-986	Lung cancer || id:ieu-a-986	CD45 on CD33- HLA DR+ || id:ebi-a-GCST90002046	Inverse variance weighted	4	0.14308	0.0633482	0.0239062	0.0189179	0.267243	1.15382	1.0191	1.30636	5.10142
ebi-a-GCST90002054	ieu-a-986	Lung cancer || id:ieu-a-986	CD8 on Central Memory CD8+ T cell || id:ebi-a-GCST90002054	Inverse variance weighted	3	0.0194322	0.076994	0.800742	-0.131476	0.17034	1.01962	0.8768	1.18571	0.063699
ebi-a-GCST90002055	ieu-a-986	Lung cancer || id:ieu-a-986	CD8 on naive CD8+ T cell || id:ebi-a-GCST90002055	Inverse variance weighted	3	0.0488941	0.0586468	0.404448	-0.0660537	0.163842	1.05011	0.936081	1.17803	0.695062
ebi-a-GCST90002056	ieu-a-986	Lung cancer || id:ieu-a-986	CD8 on Effector Memory CD8+ T cell || id:ebi-a-GCST90002056	Inverse variance weighted	4	0.0626249	0.0889255	0.481283	-0.111669	0.236919	1.06463	0.89434	1.26734	0.495954
ebi-a-GCST90002058	ieu-a-986	Lung cancer || id:ieu-a-986	CD8 on CD8+ T cell || id:ebi-a-GCST90002058	Inverse variance weighted	2	0.0337057	#NUM!	#NUM!	#NUM!	#NUM!	1.03428	#NUM!	#NUM!	#NUM!
ebi-a-GCST90002059	ieu-a-986	Lung cancer || id:ieu-a-986	CD8 on Natural Killer T || id:ebi-a-GCST90002059	Inverse variance weighted	2	0.107183	#NUM!	#NUM!	#NUM!	#NUM!	1.11314	#NUM!	#NUM!	#NUM!
ebi-a-GCST90002060	ieu-a-986	Lung cancer || id:ieu-a-986	CD8 on HLA DR+ CD8+ T cell || id:ebi-a-GCST90002060	Inverse variance weighted	2	0.0582231	#NUM!	#NUM!	#NUM!	#NUM!	1.05995	#NUM!	#NUM!	#NUM!
ebi-a-GCST90002061	ieu-a-986	Lung cancer || id:ieu-a-986	CD4 on CD39+ CD4+ T cell || id:ebi-a-GCST90002061	Inverse variance weighted	7	0.0334069	0.0592301	0.572742	-0.0826842	0.149498	1.03397	0.920642	1.16125	0.318117
ebi-a-GCST90002062	ieu-a-986	Lung cancer || id:ieu-a-986	CD4 on CD28+ CD4+ T cell || id:ebi-a-GCST90002062	Inverse variance weighted	2	-0.130815	0.135192	0.333234	-0.395792	0.134162	0.87738	0.673147	1.14358	0.93629
ebi-a-GCST90002063	ieu-a-986	Lung cancer || id:ieu-a-986	CD4 on CD4 regulatory T cell || id:ebi-a-GCST90002063	Inverse variance weighted	3	-0.0657221	0.104408	0.52904	-0.270362	0.138918	0.936391	0.763103	1.14903	0.396236
ebi-a-GCST90002064	ieu-a-986	Lung cancer || id:ieu-a-986	CD4 on resting CD4 regulatory T cell || id:ebi-a-GCST90002064	Inverse variance weighted	2	-0.143918	0.148734	0.333234	-0.435436	0.1476	0.865959	0.646983	1.15905	0.93629
ebi-a-GCST90002065	ieu-a-986	Lung cancer || id:ieu-a-986	CD4 on CD39+ resting CD4 regulatory T cell || id:ebi-a-GCST90002065	Inverse variance weighted	2	0.46515	#NUM!	#NUM!	#NUM!	#NUM!	1.59225	#NUM!	#NUM!	#NUM!
ebi-a-GCST90002066	ieu-a-986	Lung cancer || id:ieu-a-986	CD4 on activated CD4 regulatory T cell || id:ebi-a-GCST90002066	Inverse variance weighted	3	-0.061619	0.100938	0.541557	-0.259458	0.13622	0.940241	0.771469	1.14593	0.372662
ebi-a-GCST90002067	ieu-a-986	Lung cancer || id:ieu-a-986	CD4 on CD39+ activated CD4 regulatory T cell || id:ebi-a-GCST90002067	Inverse variance weighted	2	-0.128912	0.133226	0.333234	-0.390034	0.13221	0.879052	0.677034	1.14135	0.93629
ebi-a-GCST90002068	ieu-a-986	Lung cancer || id:ieu-a-986	CD4 on secreting CD4 regulatory T cell || id:ebi-a-GCST90002068	Inverse variance weighted	2	-0.12992	0.134267	0.333234	-0.393084	0.133244	0.878166	0.674972	1.14253	0.93629
ebi-a-GCST90002069	ieu-a-986	Lung cancer || id:ieu-a-986	CD4 on CD39+ secreting CD4 regulatory T cell || id:ebi-a-GCST90002069	Inverse variance weighted	2	0.0149974	0.0856572	0.861012	-0.152891	0.182885	1.01511	0.858224	1.20068	0.0306553
ebi-a-GCST90002070	ieu-a-986	Lung cancer || id:ieu-a-986	CD4 on activated & secreting CD4 regulatory T cell || id:ebi-a-GCST90002070	Inverse variance weighted	3	-0.0673307	0.106689	0.52798	-0.276441	0.14178	0.934886	0.758478	1.15232	0.398279
ebi-a-GCST90002071	ieu-a-986	Lung cancer || id:ieu-a-986	SSC-A on myeloid Dendritic Cell || id:ebi-a-GCST90002071	Inverse variance weighted	8	-0.108186	0.076045	0.154836	-0.257234	0.0408623	0.897461	0.773187	1.04171	2.02395
ebi-a-GCST90002072	ieu-a-986	Lung cancer || id:ieu-a-986	SSC-A on plasmacytoid Dendritic Cell || id:ebi-a-GCST90002072	Inverse variance weighted	7	0.0555948	0.0987722	0.573531	-0.137999	0.249188	1.05717	0.8711	1.28298	0.31681
ebi-a-GCST90002073	ieu-a-986	Lung cancer || id:ieu-a-986	SSC-A on monocyte || id:ebi-a-GCST90002073	Inverse variance weighted	14	-0.0041118	0.032902	0.900546	-0.0685998	0.0603762	0.995897	0.9337	1.06224	0.0156178
ebi-a-GCST90002074	ieu-a-986	Lung cancer || id:ieu-a-986	SSC-A on CD14+ monocyte || id:ebi-a-GCST90002074	Inverse variance weighted	10	0.00316132	0.039805	0.936698	-0.0748565	0.0811792	1.00317	0.927877	1.08457	0.00630757
ebi-a-GCST90002077	ieu-a-986	Lung cancer || id:ieu-a-986	SSC-A on HLA DR+ Natural Killer || id:ebi-a-GCST90002077	Inverse variance weighted	4	-0.121778	0.128865	0.344659	-0.374353	0.130798	0.885345	0.687734	1.13974	0.893025
ebi-a-GCST90002078	ieu-a-986	Lung cancer || id:ieu-a-986	SSC-A on granulocyte || id:ebi-a-GCST90002078	Inverse variance weighted	8	0.0360635	0.0628791	0.566281	-0.0871795	0.159306	1.03672	0.916513	1.1727	0.328945
ebi-a-GCST90002080	ieu-a-986	Lung cancer || id:ieu-a-986	SSC-A on T cell || id:ebi-a-GCST90002080	Inverse variance weighted	2	-0.310129	0.216627	0.152251	-0.734718	0.11446	0.733353	0.479641	1.12127	2.04955
ebi-a-GCST90002083	ieu-a-986	Lung cancer || id:ieu-a-986	SSC-A on HLA DR+ T cell || id:ebi-a-GCST90002083	Inverse variance weighted	2	0.448729	#NUM!	#NUM!	#NUM!	#NUM!	1.56632	#NUM!	#NUM!	#NUM!
ebi-a-GCST90002084	ieu-a-986	Lung cancer || id:ieu-a-986	SSC-A on Natural Killer T || id:ebi-a-GCST90002084	Inverse variance weighted	3	0.193793	0.136311	0.155115	-0.0733771	0.460964	1.21385	0.92925	1.5856	2.02122
ebi-a-GCST90002087	ieu-a-986	Lung cancer || id:ieu-a-986	CD11c on myeloid Dendritic Cell || id:ebi-a-GCST90002087	Inverse variance weighted	8	0.120595	0.0986684	0.221624	-0.0727955	0.313985	1.12817	0.929791	1.36887	1.49382
ebi-a-GCST90002088	ieu-a-986	Lung cancer || id:ieu-a-986	CD11c on CD62L+ myeloid Dendritic Cell || id:ebi-a-GCST90002088	Inverse variance weighted	4	0.0781305	0.0710552	0.271517	-0.0611377	0.217399	1.08126	0.940694	1.24284	1.20906
ebi-a-GCST90002089	ieu-a-986	Lung cancer || id:ieu-a-986	CD11c on monocyte || id:ebi-a-GCST90002089	Inverse variance weighted	4	0.181312	0.0699439	0.00953492	0.0442223	0.318402	1.19879	1.04521	1.37493	6.71978
ebi-a-GCST90002090	ieu-a-986	Lung cancer || id:ieu-a-986	CD11c on granulocyte || id:ebi-a-GCST90002090	Inverse variance weighted	7	0.0533511	0.0905474	0.555723	-0.124122	0.230824	1.0548	0.883272	1.25964	0.347163
ebi-a-GCST90002098	ieu-a-986	Lung cancer || id:ieu-a-986	CD45RA on naive CD4+ T cell || id:ebi-a-GCST90002098	Inverse variance weighted	14	0.00709966	0.0304347	0.815548	-0.0525524	0.0667517	1.00712	0.948805	1.06903	0.0544172
ebi-a-GCST90002099	ieu-a-986	Lung cancer || id:ieu-a-986	CD4RA on Terminally Differentiated CD4+ T cell || id:ebi-a-GCST90002099	Inverse variance weighted	2	-0.200162	#NUM!	#NUM!	#NUM!	#NUM!	0.818598	#NUM!	#NUM!	#NUM!
ebi-a-GCST90002100	ieu-a-986	Lung cancer || id:ieu-a-986	CD45RA on naive CD8+ T cell || id:ebi-a-GCST90002100	Inverse variance weighted	3	-0.0584376	0.10136	0.564253	-0.257103	0.140227	0.943237	0.773289	1.15054	0.332394
ebi-a-GCST90002101	ieu-a-986	Lung cancer || id:ieu-a-986	CD45RA on Terminally Differentiated CD8+ T cell || id:ebi-a-GCST90002101	Inverse variance weighted	4	0.0438688	0.0875031	0.616132	-0.127637	0.215375	1.04485	0.880172	1.24033	0.251341
ebi-a-GCST90002102	ieu-a-986	Lung cancer || id:ieu-a-986	CD45RA on resting CD4 regulatory T cell || id:ebi-a-GCST90002102	Inverse variance weighted	10	-0.0215154	0.0454703	0.636089	-0.110637	0.0676065	0.978714	0.895264	1.06994	0.223893
ebi-a-GCST90002104	ieu-a-986	Lung cancer || id:ieu-a-986	HLA DR on myeloid Dendritic Cell || id:ebi-a-GCST90002104	Inverse variance weighted	7	-0.110232	0.05913	0.0622888	-0.226127	0.00566262	0.895626	0.797617	1.00568	3.47537
ebi-a-GCST90002105	ieu-a-986	Lung cancer || id:ieu-a-986	HLA DR on plasmacytoid Dendritic Cell || id:ebi-a-GCST90002105	Inverse variance weighted	6	-0.0444126	0.072163	0.538259	-0.185852	0.0970269	0.956559	0.830396	1.10189	0.378777
ebi-a-GCST90002106	ieu-a-986	Lung cancer || id:ieu-a-986	HLA DR on Dendritic Cell || id:ebi-a-GCST90002106	Inverse variance weighted	6	-0.0909555	0.0718315	0.205429	-0.231745	0.0498342	0.913058	0.793148	1.0511	1.60335
ebi-a-GCST90002109	ieu-a-986	Lung cancer || id:ieu-a-986	HLA DR on CD33+ HLA DR+ CD14dim || id:ebi-a-GCST90002109	Inverse variance weighted	2	0.178833	0.130271	0.169823	-0.0764986	0.434165	1.19582	0.926354	1.54367	1.88451
ebi-a-GCST90002110	ieu-a-986	Lung cancer || id:ieu-a-986	HLA DR on CD33dim HLA DR+ CD11b+ || id:ebi-a-GCST90002110	Inverse variance weighted	4	-0.276901	0.0678755	4.51236e-05	-0.409937	-0.143865	0.758129	0.663692	0.866004	16.6427
ebi-a-GCST90002111	ieu-a-986	Lung cancer || id:ieu-a-986	HLA DR on CD33dim HLA DR+ CD11b- || id:ebi-a-GCST90002111	Inverse variance weighted	2	-0.251983	0.0718006	0.000448993	-0.392712	-0.111253	0.777258	0.675223	0.894712	12.3164
ebi-a-GCST90002112	ieu-a-986	Lung cancer || id:ieu-a-986	HLA DR on CD33- HLA DR+ || id:ebi-a-GCST90002112	Inverse variance weighted	2	-0.210079	#NUM!	#NUM!	#NUM!	#NUM!	0.81052	#NUM!	#NUM!	#NUM!
ebi-a-GCST90002113	ieu-a-986	Lung cancer || id:ieu-a-986	HLA DR on HLA DR+ T cell || id:ebi-a-GCST90002113	Inverse variance weighted	2	-0.386696	0.116889	0.00170613	-0.595799	-0.137593	0.69302	0.551122	0.871453	10.9444
ebi-a-GCST90002114	ieu-a-986	Lung cancer || id:ieu-a-986	HLA DR on HLA DR+ CD4+ T cell || id:ebi-a-GCST90002114	Inverse variance weighted	2	-0.542958	0.169887	0.00170613	-0.865937	-0.199979	0.586867	0.420657	0.818748	10.2143
ebi-a-GCST90002116	ieu-a-986	Lung cancer || id:ieu-a-986	HLA DR on B cell || id:ebi-a-GCST90002116	Inverse variance weighted	8	-0.0196906	0.047853	0.680719	-0.113482	0.0741012	0.980502	0.89272	1.07692	0.169318
ebi-a-GCST90002117	ieu-a-986	Lung cancer || id:ieu-a-986	HLA DR on HLA DR+ Natural Killer || id:ebi-a-GCST90002117	Inverse variance weighted	2	-0.233598	#NUM!	#NUM!	#NUM!	#NUM!	0.79168	#NUM!	#NUM!	#NUM!
ebi-a-GCST90002118	ieu-a-986	Lung cancer || id:ieu-a-986	CD8 on CD28+ CD45RA- CD8+ T cell || id:ebi-a-GCST90002118	Inverse variance weighted	2	0.0925167	0.0731985	0.20626	-0.0509524	0.235986	1.09693	0.950324	1.26616	1.59748
ebi-a-GCST90002119	ieu-a-986	Lung cancer || id:ieu-a-986	CD8 on CD28+ CD45RA+ CD8+ T cell || id:ebi-a-GCST90002119	Inverse variance weighted	6	-0.0380676	0.0455819	0.403635	-0.127408	0.051273	0.962648	0.880374	1.05261	0.697471
ebi-a-GCST90002120	ieu-a-986	Lung cancer || id:ieu-a-986	CD8 on CD28- CD8+ T cell || id:ebi-a-GCST90002120	Inverse variance weighted	2	-0.0880809	0.125343	0.482232	-0.333754	0.157592	0.915687	0.71623	1.17069	0.493811
ebi-a-GCST90002121	ieu-a-986	Lung cancer || id:ieu-a-986	CD8 on CD39+ CD8+ T cell || id:ebi-a-GCST90002121	Inverse variance weighted	5	0.106466	0.108835	0.327959	-0.106851	0.319784	1.11234	0.898659	1.37683	0.956939

## Sheet: S2
id.exposure	id.outcome	outcome	exposure	method	nsnp	b	se	pval	lo_ci	up_ci	or	or_lci95	or_uci95
ebi-a-GCST004441	ieu-a-986	Lung cancer || id:ieu-a-986	Interleukin-18 levels || id:ebi-a-GCST004441	Inverse variance weighted	3	-0.374555	0.0915739	0.00271594	-0.45404	-0.0950705	0.75991	0.635057	0.909309
ebi-a-GCST004442	ieu-a-986	Lung cancer || id:ieu-a-986	Interleukin-17 levels || id:ebi-a-GCST004442	Inverse variance weighted	2	-0.218246	0.249641	0.381988	-0.707543	0.271051	0.803927	0.492853	1.31134
ebi-a-GCST004443	ieu-a-986	Lung cancer || id:ieu-a-986	Interleukin-13 levels || id:ebi-a-GCST004443	Inverse variance weighted	2	0.412421	0.0621368	0.0456039	0.0024259	0.246002	1.13226	1.00243	1.2789
ebi-a-GCST004444	ieu-a-986	Lung cancer || id:ieu-a-986	Interleukin-10 levels || id:ebi-a-GCST004444	Inverse variance weighted	3	0.193674	0.1143	0.0901824	-0.030354	0.417702	1.2137	0.970102	1.51847
ebi-a-GCST004452	ieu-a-986	Lung cancer || id:ieu-a-986	Interleukin-5 levels || id:ebi-a-GCST004452	Inverse variance weighted	2	0.376595	0.167895	0.0248942	0.0475211	0.705668	1.45731	1.04867	2.0252
ebi-a-GCST004454	ieu-a-986	Lung cancer || id:ieu-a-986	Interleukin-2 receptor antagonist levels || id:ebi-a-GCST004454	Inverse variance weighted	2	-0.0375649	0.0659482	0.568941	-0.166823	0.0916936	0.963132	0.846349	1.09603
ebi-a-GCST004457	ieu-a-986	Lung cancer || id:ieu-a-986	Growth-regulated protein alpha levels || id:ebi-a-GCST004457	Inverse variance weighted	4	0.0945672	0.0504215	0.0607194	-0.00425895	0.193393	1.09918	0.99575	1.21336
ebi-a-GCST004460	ieu-a-986	Lung cancer || id:ieu-a-986	Eotaxin levels || id:ebi-a-GCST004460	Inverse variance weighted	7	0.0162019	0.0857463	0.850131	-0.151861	0.184265	1.01633	0.859108	1.20233

## Sheet: S3
id.exposure	id.outcome	outcome	exposure	method	nsnp	b	se	pval	lo_ci	up_ci	or	or_lci95	or_uci95
ebi-a-GCST90001883	ebi-a-GCST004441	Interleukin-18 levels || id:ebi-a-GCST004441	CD16-CD56 on Natural Killer T || id:ebi-a-GCST90001883	MR Egger	5	-0.171086	0.165285	0.376745	-0.495045	0.152874	0.842749	0.609543	1.16518
ebi-a-GCST90001883	ebi-a-GCST004441	Interleukin-18 levels || id:ebi-a-GCST004441	CD16-CD56 on Natural Killer T || id:ebi-a-GCST90001883	Weighted median	5	0.0341745	0.0722755	0.636329	-0.107485	0.175834	1.03477	0.89809	1.19224
ebi-a-GCST90001883	ebi-a-GCST004441	Interleukin-18 levels || id:ebi-a-GCST004441	CD16-CD56 on Natural Killer T || id:ebi-a-GCST90001883	Inverse variance weighted	5	-0.00982373	0.0643119	0.878594	-0.135875	0.116228	0.990224	0.872952	1.12325
ebi-a-GCST90001883	ebi-a-GCST004441	Interleukin-18 levels || id:ebi-a-GCST004441	CD16-CD56 on Natural Killer T || id:ebi-a-GCST90001883	Simple mode	5	0.0478587	0.0925007	0.632181	-0.133443	0.22916	1.04902	0.875078	1.25754
ebi-a-GCST90001883	ebi-a-GCST004441	Interleukin-18 levels || id:ebi-a-GCST004441	CD16-CD56 on Natural Killer T || id:ebi-a-GCST90001883	Weighted mode	5	0.0434031	0.0721711	0.58	-0.0980523	0.184858	1.04436	0.906601	1.20305
ebi-a-GCST90002110	ebi-a-GCST004441	Interleukin-18 levels || id:ebi-a-GCST004441	HLA DR on CD33dim HLA DR+ CD11b+ || id:ebi-a-GCST90002110	MR Egger	3	-0.756926	3.41306	0.861064	-7.44653	5.93268	0.469106	0.000583461	377.164
ebi-a-GCST90002110	ebi-a-GCST004441	Interleukin-18 levels || id:ebi-a-GCST004441	HLA DR on CD33dim HLA DR+ CD11b+ || id:ebi-a-GCST90002110	Weighted median	3	0.0577835	0.053084	0.276361	-0.0462611	0.161828	1.05949	0.954793	1.17566
ebi-a-GCST90002110	ebi-a-GCST004441	Interleukin-18 levels || id:ebi-a-GCST004441	HLA DR on CD33dim HLA DR+ CD11b+ || id:ebi-a-GCST90002110	Simple mode	3	0.0564936	0.0586081	0.436789	-0.0583783	0.171365	1.05812	0.943293	1.18692
ebi-a-GCST90002110	ebi-a-GCST004441	Interleukin-18 levels || id:ebi-a-GCST004441	HLA DR on CD33dim HLA DR+ CD11b+ || id:ebi-a-GCST90002110	Weighted mode	3	0.0585637	0.0541121	0.392263	-0.0474959	0.164623	1.06031	0.953614	1.17895
ebi-a-GCST90002110	ebi-a-GCST004441	Interleukin-18 levels || id:ebi-a-GCST004441	HLA DR on CD33dim HLA DR+ CD11b+ || id:ebi-a-GCST90002110	Inverse variance weighted	3	0.15602	0.0163553	0.000614365	0.0239636	0.0880764	1.05762	1.02425	1.09207	1.06（1.02,1.09）
ebi-a-GCST90001883	ebi-a-GCST004443	Interleukin-13 levels || id:ebi-a-GCST004443	CD16-CD56 on Natural Killer T || id:ebi-a-GCST90001883	MR Egger	4	-0.178818	0.278682	0.586821	-0.725035	0.367399	0.836258	0.484308	1.44397
ebi-a-GCST90001883	ebi-a-GCST004443	Interleukin-13 levels || id:ebi-a-GCST004443	CD16-CD56 on Natural Killer T || id:ebi-a-GCST90001883	Weighted median	4	0.0652991	0.0729486	0.370713	-0.0776802	0.208278	1.06748	0.92526	1.23156
ebi-a-GCST90001883	ebi-a-GCST004443	Interleukin-13 levels || id:ebi-a-GCST004443	CD16-CD56 on Natural Killer T || id:ebi-a-GCST90001883	Inverse variance weighted	4	0.00697244	0.0981737	0.943381	-0.185448	0.199393	1.007	0.830732	1.22066
ebi-a-GCST90001883	ebi-a-GCST004443	Interleukin-13 levels || id:ebi-a-GCST004443	CD16-CD56 on Natural Killer T || id:ebi-a-GCST90001883	Simple mode	4	0.042897	0.0944236	0.680466	-0.142173	0.227967	1.04383	0.867471	1.25604
ebi-a-GCST90001883	ebi-a-GCST004443	Interleukin-13 levels || id:ebi-a-GCST004443	CD16-CD56 on Natural Killer T || id:ebi-a-GCST90001883	Weighted mode	4	0.0786319	0.0753051	0.373135	-0.0689661	0.22623	1.08181	0.933358	1.25386
ebi-a-GCST90002110	ebi-a-GCST004443	Interleukin-13 levels || id:ebi-a-GCST004443	HLA DR on CD33dim HLA DR+ CD11b+ || id:ebi-a-GCST90002110	MR Egger	3	1.82423	3.51385	0.695152	-5.06291	8.71137	6.19802	0.00632711	6071.56
ebi-a-GCST90002110	ebi-a-GCST004443	Interleukin-13 levels || id:ebi-a-GCST004443	HLA DR on CD33dim HLA DR+ CD11b+ || id:ebi-a-GCST90002110	Weighted median	3	0.0659862	0.0524534	0.208393	-0.0368224	0.168795	1.06821	0.963847	1.18388
ebi-a-GCST90002110	ebi-a-GCST004443	Interleukin-13 levels || id:ebi-a-GCST004443	HLA DR on CD33dim HLA DR+ CD11b+ || id:ebi-a-GCST90002110	Simple mode	3	0.0658558	0.0588343	0.37938	-0.0494594	0.181171	1.06807	0.951744	1.19862
ebi-a-GCST90002110	ebi-a-GCST004443	Interleukin-13 levels || id:ebi-a-GCST004443	HLA DR on CD33dim HLA DR+ CD11b+ || id:ebi-a-GCST90002110	Weighted mode	3	0.0658558	0.0550801	0.354375	-0.0421013	0.173813	1.06807	0.958773	1.18983
ebi-a-GCST90002110	ebi-a-GCST004443	Interleukin-13 levels || id:ebi-a-GCST004443	HLA DR on CD33dim HLA DR+ CD11b+ || id:ebi-a-GCST90002110	Inverse variance weighted	3	0.169098	0.0198797	0.00050933	0.0301336	0.108062	1.07154	1.03059	1.11412	1.07（1.03,1.11）
ebi-a-GCST90001883	ebi-a-GCST004449	Hepatocyte growth factor levels || id:ebi-a-GCST004449	CD16-CD56 on Natural Killer T || id:ebi-a-GCST90001883	MR Egger	5	0.0344714	0.0995992	0.752117	-0.160743	0.229686	1.03507	0.851511	1.2582
ebi-a-GCST90001883	ebi-a-GCST004449	Hepatocyte growth factor levels || id:ebi-a-GCST004449	CD16-CD56 on Natural Killer T || id:ebi-a-GCST90001883	Weighted median	5	-0.0305984	0.0431581	0.478335	-0.115188	0.0539915	0.969865	0.891198	1.05548
ebi-a-GCST90001883	ebi-a-GCST004449	Hepatocyte growth factor levels || id:ebi-a-GCST004449	CD16-CD56 on Natural Killer T || id:ebi-a-GCST90001883	Inverse variance weighted	5	-0.0363611	0.0386014	0.346212	-0.11202	0.0392977	0.964292	0.894027	1.04008
ebi-a-GCST90001883	ebi-a-GCST004449	Hepatocyte growth factor levels || id:ebi-a-GCST004449	CD16-CD56 on Natural Killer T || id:ebi-a-GCST90001883	Simple mode	5	-0.0336521	0.0569447	0.586324	-0.145264	0.0779596	0.966908	0.864794	1.08108
ebi-a-GCST90001883	ebi-a-GCST004449	Hepatocyte growth factor levels || id:ebi-a-GCST004449	CD16-CD56 on Natural Killer T || id:ebi-a-GCST90001883	Weighted mode	5	-0.0465097	0.0506745	0.410651	-0.145832	0.0528124	0.954555	0.864303	1.05423
ebi-a-GCST90002110	ebi-a-GCST004449	Hepatocyte growth factor levels || id:ebi-a-GCST004449	HLA DR on CD33dim HLA DR+ CD11b+ || id:ebi-a-GCST90002110	MR Egger	3	0.631008	2.26709	0.827181	-3.81248	5.0745	1.87951	0.0220933	159.892
ebi-a-GCST90002110	ebi-a-GCST004449	Hepatocyte growth factor levels || id:ebi-a-GCST004449	HLA DR on CD33dim HLA DR+ CD11b+ || id:ebi-a-GCST90002110	Weighted median	3	0.026499	0.0356763	0.457625	-0.0434264	0.0964245	1.02685	0.957503	1.10123
ebi-a-GCST90002110	ebi-a-GCST004449	Hepatocyte growth factor levels || id:ebi-a-GCST004449	HLA DR on CD33dim HLA DR+ CD11b+ || id:ebi-a-GCST90002110	Simple mode	3	0.0305941	0.0420514	0.542538	-0.0518268	0.113015	1.03107	0.949493	1.11965
ebi-a-GCST90002110	ebi-a-GCST004449	Hepatocyte growth factor levels || id:ebi-a-GCST004449	HLA DR on CD33dim HLA DR+ CD11b+ || id:ebi-a-GCST90002110	Weighted mode	3	0.0267422	0.0371601	0.546475	-0.0460917	0.099576	1.0271	0.954954	1.1047
ebi-a-GCST90001883	ebi-a-GCST004452	Interleukin-5 levels || id:ebi-a-GCST004452	CD16-CD56 on Natural Killer T || id:ebi-a-GCST90001883	MR Egger	4	-0.294131	0.304565	0.436064	-0.891079	0.302817	0.745179	0.410213	1.35367
ebi-a-GCST90001883	ebi-a-GCST004452	Interleukin-5 levels || id:ebi-a-GCST004452	CD16-CD56 on Natural Killer T || id:ebi-a-GCST90001883	Weighted median	4	0.0407736	0.078947	0.605527	-0.113963	0.19551	1.04162	0.892291	1.21593
ebi-a-GCST90001883	ebi-a-GCST004452	Interleukin-5 levels || id:ebi-a-GCST004452	CD16-CD56 on Natural Killer T || id:ebi-a-GCST90001883	Inverse variance weighted	4	0.016356	0.120837	0.892331	-0.220484	0.253196	1.01649	0.80213	1.28814
ebi-a-GCST90001883	ebi-a-GCST004452	Interleukin-5 levels || id:ebi-a-GCST004452	CD16-CD56 on Natural Killer T || id:ebi-a-GCST90001883	Simple mode	4	-0.0109724	0.116888	0.931129	-0.240072	0.218127	0.989088	0.786571	1.24375
ebi-a-GCST90001883	ebi-a-GCST004452	Interleukin-5 levels || id:ebi-a-GCST004452	CD16-CD56 on Natural Killer T || id:ebi-a-GCST90001883	Weighted mode	4	0.0865422	0.0722601	0.317052	-0.0550876	0.228172	1.0904	0.946402	1.2563
ebi-a-GCST90002110	ebi-a-GCST004452	Interleukin-5 levels || id:ebi-a-GCST004452	HLA DR on CD33dim HLA DR+ CD11b+ || id:ebi-a-GCST90002110	MR Egger	3	-2.65159	3.14247	0.553806	-8.81083	3.50765	0.0705386	0.000149109	33.3696
ebi-a-GCST90002110	ebi-a-GCST004452	Interleukin-5 levels || id:ebi-a-GCST004452	HLA DR on CD33dim HLA DR+ CD11b+ || id:ebi-a-GCST90002110	Weighted median	3	0.0510287	0.0550943	0.354339	-0.0569562	0.159014	1.05235	0.944635	1.17235
ebi-a-GCST90002110	ebi-a-GCST004452	Interleukin-5 levels || id:ebi-a-GCST004452	HLA DR on CD33dim HLA DR+ CD11b+ || id:ebi-a-GCST90002110	Inverse variance weighted	3	0.0447528	0.0532376	0.400558	-0.0595928	0.149099	1.04577	0.942148	1.16079
ebi-a-GCST90002110	ebi-a-GCST004452	Interleukin-5 levels || id:ebi-a-GCST004452	HLA DR on CD33dim HLA DR+ CD11b+ || id:ebi-a-GCST90002110	Simple mode	3	0.0513968	0.0619387	0.493927	-0.0700031	0.172797	1.05274	0.932391	1.18862
ebi-a-GCST90002110	ebi-a-GCST004452	Interleukin-5 levels || id:ebi-a-GCST004452	HLA DR on CD33dim HLA DR+ CD11b+ || id:ebi-a-GCST90002110	Weighted mode	3	0.0513968	0.0554624	0.451914	-0.0573094	0.160103	1.05274	0.944302	1.17363

## Sheet: S4
id.exposure	id.outcome	outcome	exposure	method	Q	Q_df	Q_pval
ebi-a-GCST90001883	ieu-a-986	Lung cancer || id:ieu-a-986	CD16-CD56 on Natural Killer T || id:ebi-a-GCST90001883	MR Egger	1.4652	5	0.91705
ebi-a-GCST90001883	ieu-a-986	Lung cancer || id:ieu-a-986	CD16-CD56 on Natural Killer T || id:ebi-a-GCST90001883	Inverse variance weighted	2.80413	6	0.832999
ebi-a-GCST90002110	ieu-a-986	Lung cancer || id:ieu-a-986	HLA DR on CD33dim HLA DR+ CD11b+ || id:ebi-a-GCST90002110	Inverse variance weighted	1.97215e-31	1	1
ebi-a-GCST90002110	ebi-a-GCST004441	Interleukin-18 levels || id:ebi-a-GCST004441	HLA DR on CD33dim HLA DR+ CD11b+ || id:ebi-a-GCST90002110	MR Egger	0.14795	1	0.700503
ebi-a-GCST90002110	ebi-a-GCST004441	Interleukin-18 levels || id:ebi-a-GCST004441	HLA DR on CD33dim HLA DR+ CD11b+ || id:ebi-a-GCST90002110	Inverse variance weighted	0.204695	2	0.902716
ebi-a-GCST90002110	ebi-a-GCST004443	Interleukin-13 levels || id:ebi-a-GCST004443	HLA DR on CD33dim HLA DR+ CD11b+ || id:ebi-a-GCST90002110	MR Egger	0.043728	1	0.83436
ebi-a-GCST90002110	ebi-a-GCST004443	Interleukin-13 levels || id:ebi-a-GCST004443	HLA DR on CD33dim HLA DR+ CD11b+ || id:ebi-a-GCST90002110	Inverse variance weighted	0.293273	2	0.863608
ebi-a-GCST004443	ieu-a-986	Lung cancer || id:ieu-a-986	Interleukin-13 levels || id:ebi-a-GCST004443	Inverse variance weighted	1.97215e-31	1	1
ebi-a-GCST004441	ieu-a-986	Lung cancer || id:ieu-a-986	Interleukin-18 levels || id:ebi-a-GCST004441	MR Egger	7.70372e-34	1	1
ebi-a-GCST004441	ieu-a-986	Lung cancer || id:ieu-a-986	Interleukin-18 levels || id:ebi-a-GCST004441	Inverse variance weighted	0.0185166	2	0.990784

## Sheet: S5
id.exposure	id.outcome	outcome	exposure	egger_intercept	se	pval
ebi-a-GCST90001883	ieu-a-986	Lung cancer || id:ieu-a-986	CD16-CD56 on Natural Killer T || id:ebi-a-GCST90001883	0.0692063	0.0598091	0.299496
ebi-a-GCST90002110	ieu-a-986	Lung cancer || id:ieu-a-986	HLA DR on CD33dim HLA DR+ CD11b+ || id:ebi-a-GCST90002110	NA	NA	NA
ebi-a-GCST90002110	ebi-a-GCST004441	Interleukin-18 levels || id:ebi-a-GCST004441	HLA DR on CD33dim HLA DR+ CD11b+ || id:ebi-a-GCST90002110	0.294164	1.23488	0.851123
ebi-a-GCST90002110	ebi-a-GCST004443	Interleukin-13 levels || id:ebi-a-GCST004443	HLA DR on CD33dim HLA DR+ CD11b+ || id:ebi-a-GCST90002110	-0.635056	1.27127	0.705065
ebi-a-GCST004443	ieu-a-986	Lung cancer || id:ieu-a-986	Interleukin-13 levels || id:ebi-a-GCST004443	NA	NA	NA
ebi-a-GCST004441	ieu-a-986	Lung cancer || id:ieu-a-986	Interleukin-18 levels || id:ebi-a-GCST004441	0.0722377	0.530863	0.9139
